# Supplementary material for: Microbiota responses to environmental stress in mobile and sessile marine invertebrates: evidence for the effect of dissolved oxygen variations
Source: Front Microbiol. 2026 May 13;17:1764313. doi: 10.3389/fmicb.2026.1764313 (PMC13215113; doi:10.3389/fmicb.2026.1764313)
Supplement: Supplementary file 1 [file Supplementary_file_1.zip]

Archive with 8 entries (8 files):
- Supplementary Figure 1.tiff
- Supplementary Figure 2.tiff
- Supplementary Figure 3.tiff
- Supplementary Figure 4.tiff
- Table S2 and Table S3.docx
- Table S4.xlsx
- Table S5 and S6.xlsx
- Table_S1.xlsx
