# Supplementary material for: Microbiota responses to environmental stress in mobile and sessile marine invertebrates: evidence for the effect of dissolved oxygen variations
Source: Front Microbiol. 2026 May 13;17:1764313. doi: 10.3389/fmicb.2026.1764313 (PMC13215113; doi:10.3389/fmicb.2026.1764313)
Supplement: Supplementary file 1 [file Supplementary_file_1.zip › Table S4.xlsx]

## Sheet: Bacteria specie DG
			Winter-Oxyc conditon				Summer-Oxyc conditon
	Common		Unique bacteria				Unique bacteria specie
	Specie	Family	DG_Ch specie	DG_Ch family	DG_P specie	DG_P family	DG_Ch specie	DG_Ch family	DG_P specie	DG_P family
	s__Fuerstiella marisgermanici	f__Planctomycetaceae	s__Methylococcus capsulatus	f__Methylococcaceae	s__Synechococcus sp. CC9902	f__Synechococcaceae	s__Calothrix sp. NIES-4101	f__Calotrichaceae	s__Sulfurovum aggregans	f__Sulfurovaceae
	s__Sulfurospirillum carboxydovorans	f__Sulfurospirillaceae	s__Flavimobilis marinus	f__Jonesiaceae	s__Rhodoplanes sp. Z2-YC6860	f__Hyphomicrobiaceae	s__Arcticibacter svalbardensis	f__Sphingobacteriaceae	s__Weissella oryzae	f__Lactobacillaceae
	s__Pseudahrensia todarodis	f__Ahrensiaceae	s__Laceyella sacchari	f__Thermoactinomycetaceae	s__Aquisalinus flavus	f__Parvularculaceae	s__Geosporobacter ferrireducens	f__Clostridiaceae	s__Macrococcus canis	f__Staphylococcaceae
	s__Caminibacter pacificus	f__Nautiliaceae	s__Streptomyces sp. SS52	f__Streptomycetaceae	s__Legionella clemsonensis	f__Legionellaceae	s__Solitalea canadensis	f__Sphingobacteriaceae	s__Bartonella tribocorum	f__Bartonellaceae
	s__Mariniblastus fucicola	f__Pirellulaceae	s__Rubritalea spongiae	f__Rubritaleaceae	s__Gaiella occulta	f__Gaiellaceae	s__Spiroplasma platyhelix	f__Spiroplasmataceae	s__Pseudovibrio stylochi	f__Stappiaceae
	s__Sulfurospirillum sp. JPD-1	f__Sulfurospirillaceae	s__Candidatus Mikella endobia	f__Enterobacteriaceae	s__Anderseniella baltica	f__Parvibaculaceae	s__Synechocystis sp. IPPAS B-1465	f__Merismopediaceae	s__Planktotalea lamellibrachiae	f__Rhodobacteraceae
	s__Arcobacter suis	f__Arcobacteraceae	s__Aeoliella mucimassa	f__Lacipirellulaceae	s__Synechococcus sp. PCC 8807	f__Synechococcaceae	s__Desulfocastanea catecholica	f__Desulfobulbaceae	s__Labrenzia sp. VG12	f__Stappiaceae
	s__Malaciobacter canalis	f__Arcobacteraceae	s__Granulosicoccus antarcticus	f__Granulosicoccaceae	s__Synechococcus sp. CC9605	f__Synechococcaceae	s__Coraliomargarita akajimensis	f__Puniceicoccaceae	s__Phaeobacter inhibens	f__Roseobacteraceae
	s__Neptuniibacter caesariensis	f__Oceanospirillaceae	s__Tatumella terrea	f__Erwiniaceae	s__Synechococcus sp. WH 8103	f__Synechococcaceae	s__Parabacteroides merdae	f__Tannerellaceae	s__Ahrensia kielensis	f__Ahrensiaceae
	s__Candidatus Midichloria mitochondrii	f__Candidatus Midichloriaceae	s__Mesorhizobium soli	f__Phyllobacteriaceae	s__Mycobacterium genavense	f__Mycobacteriaceae	s__Tateyamaria omphalii	f__Roseobacteraceae	s__Caenibius tardaugens	f__Hyphomicrobiaceae
	s__Ilumatobacter nonamiensis	f__Ilumatobacteraceae	s__Glutamicibacter sp. ZJUTW	f__Micrococcaceae	s__Romboutsia timonensis	f__Peptostreptococcaceae	s__Formosa sp. Hel3_A1_48	f__Flavobacteriaceae	s__Cohaesibacter marisflavi	f__Cohaesibacteraceae
	s__Mobilisporobacter senegalensis	f__Lachnospiraceae	s__Blastopirellula marina	f__Pirellulaceae	s__Synechococcus sp. WH 8109	f__Synechococcaceae	s__Pedobacter koreensis	f__Sphingobacteriaceae	s__Allopontixanthobacter sediminis	f__Erythrobacteraceae
	s__Sulfurospirillum multivorans	f__Sulfurospirillaceae	s__Adhaeretor mobilis	f__Lacipirellulaceae	s__Wolbachia endosymbiont of Brugia malayi	f__Anaplasmataceae	s__Daejeonella rubra	f__Sphingobacteriaceae	s__Moorena producens	f__Oscillatoriaceae
	s__Sulfurimonas xiamenensis	f__Thiovulaceae	s__Bremerella volcania	f__Pirellulaceae	s__Bacillus anthracis	f__Bacillaceae	s__Daejeonella oryzae	f__Sphingobacteriaceae	s__Planktotalea frisia	f__Rhodobacteraceae
	s__Salinivibrio siamensis	f__Vibrionaceae	s__Symmachiella dynata	f__Planctomycetaceae	s__Aliinostoc morphoplasticum	f__Nostocaceae	s__Pedobacter pituitosus	f__Sphingobacteriaceae	s__Yoonia maritima	f__Rhodobacteraceae
	s__Sulfurospirillum barnesii	f__Sulfurospirillaceae	s__Actinobacteria bacterium IMCC26256	f__unclassified Actinomycetia family	s__Legionella adelaidensis	f__Legionellaceae	s__Vicingus serpentipes	f__Vicingaceae	s__Hoeflea alexandrii	f__Phyllobacteriaceae
	s__Rubritalea tangerina	f__Rubritaleaceae	s__Granulosicoccus coccoides	f__Granulosicoccaceae	s__Fusobacterium periodonticum	f__Fusobacteriaceae	s__Thalassococcus sp. S3	f__Roseobacteraceae	s__Pelagimonas phthalicica	f__Roseobacteraceae
	s__Aliarcobacter cryaerophilus	f__Arcobacteraceae	s__Catenuloplanes castaneus	f__Micromonosporaceae	s__Synechococcus sp. WH 7803	f__Synechococcaceae	s__Tychonema bourrellyi	f__Microcoleaceae	s__Pontixanthobacter luteolus	f__Erythrobacteraceae
	s__Commensalibacter intestini	f__Acetobacteraceae	s__Mesorhizobium amorphae	f__Phyllobacteriaceae	s__Faecalicatena fissicatena	f__Lachnospiraceae	s__Maritimimonas rapanae	f__Flavobacteriaceae	s__Pseudoruegeria marinistellae	f__Roseobacteraceae
	s__Poseidonibacter parvus	f__Arcobacteraceae	s__Blastopirellula retiformator	f__Pirellulaceae	s__Legionella fallonii	f__Legionellaceae	s__Thermostichus lividus	f__Thermostichaceae	s__Aurantimonas aggregata	f__Aurantimonadaceae
	s__Salmonella enterica	f__Enterobacteriaceae	s__Micrococcus luteus	f__Micrococcaceae	s__Neosynechococcus sphagnicola	f__Leptolyngbyaceae	s__Owenweeksia hongkongensis	f__Schleiferiaceae	s__Ruegeria sp. AD91A	f__Roseobacteraceae
	s__Arcobacter nitrofigilis	f__Arcobacteraceae	s__Glutamicibacter endophyticus	f__Micrococcaceae	s__Anaerostipes hadrus	f__Lachnospiraceae	s__Halarcobacter anaerophilus	f__Arcobacteraceae	s__Altererythrobacter epoxidivorans	f__Erythrobacteraceae
	s__Escherichia coli	f__Enterobacteriaceae	s__Planctomycetes bacterium K2D	f__unclassified Planctomycetes family	s__Synechococcus rubescens	f__Synechococcaceae	s__Burkholderia cenocepacia	f__Burkholderiaceae	s__Lentilitoribacter donghaensis	f__Phyllobacteriaceae
	s__Methylothermus thermalis	f__Methylothermaceae	s__Acidimicrobium ferrooxidans	f__Acidimicrobiaceae	s__Paeniclostridium sordellii	f__Peptostreptococcaceae	s__Polaribacter reichenbachii	f__Flavobacteriaceae	s__Profundibacter amoris	f__Rhodobacteraceae
	s__Sulfurovum sp. NBC37-1	f__Sulfurovaceae	s__Rosistilla oblonga	f__Pirellulaceae	s__Cyanobium gracile	f__Prochlorococcaceae	s__Tateyamaria armeniaca	f__Roseobacteraceae	s__Amylibacter marinus	f__Rhodobacteraceae
	s__Bacillus thuringiensis	f__Bacillaceae	s__Aciditerrimonas ferrireducens	f__Acidimicrobiaceae	s__Synechococcus sp. KORDI-100	f__Synechococcaceae	s__Christensenella minuta	f__Christensenellaceae	s__Cohaesibacter gelatinilyticus	f__Cohaesibacteraceae
	s__Helicobacter pylori	f__Helicobacteraceae	s__Aquisphaera giovannonii	f__Isosphaeraceae	s__Bacillus sp. S3	f__Bacillaceae	s__Cutibacterium acnes	f__Propionibacteriaceae	s__Actibacterium pelagium	f__Roseobacteraceae
	s__Pluralibacter pyrinus	f__Enterobacteriaceae	s__Ferrithrix thermotolerans	f__Acidimicrobiaceae	s__Conexibacter woesei	f__Conexibacteraceae	s__Candidatus Velamenicoccus archaeovorus	f__unclassified Candidatus Omnitrophica family	s__Pontixanthobacter aquaemixtae	f__Erythrobacteraceae
	s__Sulfurospirillum deleyianum	f__Sulfurospirillaceae	s__Parasphingorhabdus litoris	f__Sphingomonadaceae	s__Latilactobacillus sakei	f__Lactobacillaceae	s__Campylobacter lari	f__Campylobacteraceae	s__Nitratireductor soli	f__Phyllobacteriaceae
	s__Pseudahrensia aquimaris	f__Ahrensiaceae	s__Actinomadura sp. WMMB 499	f__Thermomonosporaceae	s__Acinetobacter baumannii	f__Moraxellaceae	s__Thalassobius mediterraneus	f__Roseobacteraceae	s__Litoreibacter albidus	f__Roseobacteraceae
	s__Aliarcobacter butzleri	f__Arcobacteraceae	s__Euzebya pacifica	f__Euzebyaceae	s__Priestia megaterium	f__Bacillaceae	s__Candidatus Thioglobus autotrophicus	f__unclassified Gammaproteobacteria family	s__Hoeflea sp. IMCC20628	f__Phyllobacteriaceae
	s__Shigella sonnei	f__Enterobacteriaceae	s__Candidatus Saccharibacteria bacterium oral taxon 955	f__unclassified Candidatus Saccharibacteria family	s__Listeria rocourtiae	f__Listeriaceae	s__Thermodesulfovibrio yellowstonii	f__Thermodesulfovibrionaceae	s__Massilia putida	f__Oxalobacteraceae
			s__Aeromicrobium sp. A1-2	f__Nocardioidaceae	s__Listeria weihenstephanensis	f__Listeriaceae	s__Lentimicrobium saccharophilum	f__Lentimicrobiaceae	s__Breoghania sp. L-A4	f__Breoghaniaceae
			s__Aquihabitans daechungensis	f__Iamiaceae	s__Trichococcus pasteurii	f__Carnobacteriaceae	s__Xanthomonas oryzae	f__Xanthomonadaceae	s__Mesorhizobium australicum	f__Phyllobacteriaceae
			s__Actinoplanes lutulentus	f__Micromonosporaceae	s__Pseudolabrys taiwanensis	f__Xanthobacteraceae	s__Rickettsiales endosymbiont of Stachyamoeba lipophora	f__unclassified Rickettsiales family	s__Litoreibacter ponti	f__Roseobacteraceae
			s__Rhodococcus rhodochrous	f__Nocardiaceae	s__Gemmiger formicilis	f__unclassified Eubacteriales family	s__Nostoc punctiforme	f__Nostocaceae	s__Bartonella sp. Raccoon60	f__Bartonellaceae
			s__Oligoflexus tunisiensis	f__Oligoflexaceae	s__Bartonella australis	f__Bartonellaceae	s__Pseudaestuariivita atlantica	f__Rhodobacteraceae	s__Devosia honganensis	f__Devosiaceae
			s__Rhodococcus sp. X156	f__Nocardiaceae	s__Synechococcus sp. KORDI-49	f__Synechococcaceae	s__Pedobacter antarcticus	f__Sphingobacteriaceae
			s__Mannheimia haemolytica	f__Pasteurellaceae	s__Ancylobacter aquaticus	f__Xanthobacteraceae	s__Lutimonas saemankumensis	f__Flavobacteriaceae
			s__Roseimaritima ulvae	f__Pirellulaceae	s__Potamolinea aerugineo-caerulea	f__unclassified Oscillatoriales family	s__Streptomyces carminius	f__Streptomycetaceae
			s__Roseimaritima multifibrata	f__Pirellulaceae	s__Streptomyces malaysiensis	f__Streptomycetaceae	s__Flammeovirgaceae bacterium 311	f__Flammeovirgaceae
			s__Sphingorhabdus sp. M41	f__Sphingomonadaceae	s__Synechococcus sp. CB0101	f__Synechococcaceae	s__Synechococcus sp. PCC 7003	f__Synechococcaceae
			s__Methyloceanibacter caenitepidi	f__Hyphomicrobiaceae	s__Clostridium beijerinckii	f__Clostridiaceae	s__Ancylomarina psychrotolerans	f__Marinifilaceae
			s__Sulfitobacter sp. BSw21498	f__Roseobacteraceae	s__Kaistia hirudinis	f__Kaistiaceae	s__Candidatus Pseudothioglobus singularis	f__unclassified Gammaproteobacteria family
			s__Ferrimicrobium acidiphilum	f__Acidimicrobiaceae	s__Niallia circulans	f__Bacillaceae	s__Starria zimbabweensis	f__Gomontiellaceae
			s__Aurantibacter crassamenti	f__Flavobacteriaceae	s__Collinsella aerofaciens	f__Coriobacteriaceae	s__Nautilia sp. PV-1	f__Nautiliaceae
			s__Gimesia panareensis	f__Planctomycetaceae	s__Legionella pneumophila	f__Legionellaceae	s__Desulfosudis oleivorans	f__Desulfosudaceae
			s__Pirellulimonas nuda	f__Lacipirellulaceae	s__Niallia oryzisoli	f__Bacillaceae	s__Altibacter lentus	f__Flavobacteriaceae
			s__Sulfuriflexus mobilis	f__Granulosicoccaceae	s__Acuticoccus yangtzensis	f__Amorphaceae	s__Xylella fastidiosa	f__Xanthomonadaceae
			s__Rubritalea marina	f__Rubritaleaceae	s__Sphingomonas panacisoli	f__Sphingomonadaceae	s__Colwellia psychrerythraea	f__Colwelliaceae
			s__Jatrophihabitans endophyticus	f__Jatrophihabitantaceae	s__Oricola cellulosilytica	f__Phyllobacteriaceae	s__Klebsiella pneumoniae	f__Enterobacteriaceae
			s__Demequina oxidasica	f__Demequinaceae	s__Synechococcus sp. RCC307	f__Synechococcaceae	s__Rubripirellula amarantea	f__Pirellulaceae
			s__Millisia brevis	f__Gordoniaceae	s__Falsihalocynthiibacter arcticus	f__Roseobacteraceae	s__Thermodesulfovibrio thiophilus	f__Thermodesulfovibrionaceae
			s__Sanguibacter keddieii	f__Sanguibacteraceae	s__Parasynechococcus marenigrum	f__Prochlorococcaceae	s__Pseudomonas aeruginosa	f__Pseudomonadaceae
			s__Enemella evansiae	f__Propionibacteriaceae			s__Thiohalobacter thiocyanaticus	f__unclassified Chromatiales family
			s__Roseomonas oryzicola	f__Acetobacteraceae			s__Undibacterium terreum	f__Oxalobacteraceae
			s__Candidatus Carsonella ruddii	f__Halomonadaceae			s__Coprothermobacter proteolyticus	f__Coprothermobacteraceae
			s__Aureliella helgolandensis	f__Pirellulaceae			s__Stenotrophomonas acidaminiphila	f__Xanthomonadaceae
			s__Dokdonia sp. Dokd-P16	f__Flavobacteriaceae			s__Litorilituus lipolyticus	f__Colwelliaceae
			s__Dokdonia sp. 4H-3-7-5	f__Flavobacteriaceae			s__Spirochaeta isovalerica	f__Spirochaetaceae
			s__Thioprofundum hispidum	f__Thioprofundaceae			s__Marinicella litoralis	f__Alcanivoracaceae
			s__Maribius salinus	f__Roseobacteraceae			s__Thalassococcus lentus	f__Roseobacteraceae
			s__Modestobacter marinus	f__Geodermatophilaceae			s__Xanthomonas vasicola	f__Xanthomonadaceae
			s__Brachybacterium saurashtrense	f__Dermabacteraceae			s__Bacillus velezensis	f__Bacillaceae
							s__Xanthomonas campestris	f__Xanthomonadaceae
							s__Roseivirga pacifica	f__Roseivirgaceae
							s__Flavobacteriaceae bacterium	f__Flavobacteriaceae
							s__Pedobacter changchengzhani	f__Sphingobacteriaceae
							s__Colwellia asteriadis	f__Colwelliaceae
							s__Carboxylicivirga flava	f__Marinilabiliaceae
							s__Ichthyenterobacterium magnum	f__Flavobacteriaceae
							s__Pedobacter insulae	f__Sphingobacteriaceae
							s__Alistipes indistinctus	f__Rikenellaceae
							s__Shimia isoporae	f__Roseobacteraceae
							s__Aurantivirga profunda	f__Flavobacteriaceae
							s__Nitrospina gracilis	f__Nitrospinaceae
							s__Ancylothrix rivularis	f__unclassified Oscillatoriales family
							s__Chlamydia gallinacea	f__Chlamydiaceae
							s__Candidatus Nitrospira inopinata	f__Nitrospiraceae
							s__Mameliella alba	f__Roseobacteraceae
							s__Winogradskyella sp. PG-2	f__Flavobacteriaceae
							s__Portibacter lacus	f__Haliscomenobacteraceae
							s__Nostoc flagelliforme	f__Nostocaceae
							s__Formosa sp. Hel1_33_131	f__Flavobacteriaceae
							s__Pedobacter xixiisoli	f__Sphingobacteriaceae
							s__Shimia aquaeponti	f__Roseobacteraceae
							s__Nitratiruptor sp. SB155-2	f__Nitratiruptoraceae
							s__Cellvibrio japonicus	f__Cellvibrionaceae
							s__Shimia abyssi	f__Roseobacteraceae
							s__Campylobacter fetus	f__Campylobacteraceae

## Sheet: Bacteria specie G
			Winter-Oxyc conditon				Summer-Oxyc conditon
	Common		Unique bacteria specie				Unique bacteria specie
	Specie	Family	DG_Ch specie	DG_Ch family	DG_P specie	DG_P family	DG_Ch specie	DG_Ch family	DG_P specie	DG_P family
	s__Pseudahrensia todarodis	f__Ahrensiaceae	s__Polystyrenella longa	f__Planctomycetaceae	s__Sulfurospirillum carboxydovorans	f__Sulfurospirillaceae	s__Annwoodia aquaesulis	f__Thiobacillaceae	s__Arcticibacter svalbardensis	f__Sphingobacteriaceae
	s__Rubritalea tangerina	f__Rubritaleaceae	s__Methylococcus capsulatus	f__Methylococcaceae	s__Synechococcus sp. CC9902	f__Synechococcaceae	s__Pseudomonas chlororaphis	f__Pseudomonadaceae	s__Vibrio rumoiensis	f__Vibrionaceae
	s__Mariniblastus fucicola	f__Pirellulaceae	s__Nitrosomonas sp. Is79A3	f__Nitrosomonadaceae	s__Corynebacterium cystitidis	f__Corynebacteriaceae	s__Desulfovibrio simplex	f__Desulfovibrionaceae	s__Mucilaginibacter jinjuensis	f__Sphingobacteriaceae
	s__Hoeflea prorocentri	f__Phyllobacteriaceae	s__Sulfitobacter pseudonitzschiae	f__Roseobacteraceae	s__Candidatus Puniceispirillum marinum	f__unclassified Alphaproteobacteria family	s__Lacinutrix himadriensis	f__Flavobacteriaceae	s__Alistipes ihumii	f__Rikenellaceae
	s__Nitratireductor basaltis	f__Phyllobacteriaceae	s__Ruminiclostridium cellobioparum	f__Oscillospiraceae	s__cyanobacterium endosymbiont of Rhopalodia gibberula	f__unclassified Cyanobacteria family	s__Aliidiomarina soli	f__Idiomarinaceae	s__Polaribacter haliotis	f__Flavobacteriaceae
	s__Ilumatobacter nonamiensis	f__Ilumatobacteraceae	s__Arenicella xantha	f__Arenicellaceae	s__Labrenzia sp. PHM005	f__Stappiaceae	s__Qipengyuania seohaensis	f__Erythrobacteraceae	s__Planctomycetes bacterium Pla163	f__unclassified Planctomycetes family
	s__Helicobacter pylori	f__Helicobacteraceae	s__Endothiovibrio diazotrophicus	f__Thioalkalispiraceae	s__Malaciobacter canalis	f__Arcobacteraceae	s__Salinirepens amamiensis	f__Crocinitomicaceae	s__Kiloniella majae	f__Kiloniellaceae
	s__Ahrensia marina	f__Ahrensiaceae	s__Rhodococcus opacus	f__Nocardiaceae	s__Ehrlichia muris	f__Anaplasmataceae	s__Caenibius tardaugens	f__Hyphomicrobiaceae	s__Roseivirga seohaensis	f__Roseivirgaceae
	s__Pseudahrensia aquimaris	f__Ahrensiaceae	s__Thiohalobacter thiocyanaticus	f__unclassified Chromatiales family	s__Aliiruegeria lutimaris	f__Roseobacteraceae	s__Litoreibacter meonggei	f__Roseobacteraceae	s__Polaribacter franzmannii	f__Flavobacteriaceae
			s__Flavimobilis marinus	f__Jonesiaceae	s__Wolbachia endosymbiont of Onchocerca volvulus	f__Anaplasmataceae	s__Tatumella terrea	f__Erwiniaceae	s__Lutibacter profundi	f__Flavobacteriaceae
			s__Pseudorhodobacter turbinis	f__Rhodobacteraceae	s__Aliarcobacter skirrowii	f__Arcobacteraceae	s__Neisseria meningitidis	f__Neisseriaceae	s__Vibrio tapetis	f__Vibrionaceae
			s__Shewanella baltica	f__Shewanellaceae	s__Pannonibacter phragmitetus	f__Stappiaceae	s__Edaphovirga cremea	f__Enterobacteriaceae	s__Pseudomonas putida	f__Pseudomonadaceae
			s__Marinobacter nauticus	f__Marinobacteraceae	s__Fusobacterium necrophorum	f__Fusobacteriaceae	s__Cronobacter sakazakii	f__Enterobacteriaceae	s__Algibacter psychrophilus	f__Flavobacteriaceae
			s__Actinobacteria bacterium IMCC26077	f__unclassified Actinobacteria family	s__Oscillatoria nigro-viridis	f__Oscillatoriaceae	s__Allopontixanthobacter sediminis	f__Erythrobacteraceae	s__Elizabethkingia sp. 2-6	f__Weeksellaceae
			s__Bathymodiolus thermophilus thioautotrophic gill symbiont	f__unclassified Gammaproteobacteria family	s__Rickettsia parkeri	f__Rickettsiaceae	s__Zhizhongheella caldifontis	f__Comamonadaceae	s__Desulfocastanea catecholica	f__Desulfobulbaceae
			s__Rubritalea spongiae	f__Rubritaleaceae	s__Ehrlichia canis	f__Anaplasmataceae	s__Pseudoruegeria aquimaris	f__Roseobacteraceae	s__Thalassolituus oleivorans	f__Oceanospirillaceae
			s__Aeoliella mucimassa	f__Lacipirellulaceae	s__Geminocystis sp. NIES-3708	f__Chroococcaceae	s__Planktotalea frisia	f__Rhodobacteraceae	s__Cysteiniphilum litorale	f__Fastidiosibacteraceae
			s__Methylobacter luteus	f__Methylococcaceae	s__Malaciobacter halophilus	f__Arcobacteraceae	s__Yoonia maritima	f__Rhodobacteraceae	s__Flavobacterium aquimarinum	f__Flavobacteriaceae
			s__Granulosicoccus antarcticus	f__Granulosicoccaceae	s__Anderseniella baltica	f__Parvibaculaceae	s__Lacinutrix gracilariae	f__Flavobacteriaceae	s__Cardinium endosymbiont of Sogatella furcifera	f__Amoebophilaceae
			s__Methylobacter marinus	f__Methylococcaceae	s__Oscillatoria acuminata	f__Oscillatoriaceae	s__Pontixanthobacter aestiaquae	f__Erythrobacteraceae	s__Thermophagus xiamenensis	f__Marinilabiliaceae
			s__Maribacter sp. MJ134	f__Flavobacteriaceae	s__Wolbachia endosymbiont of Drosophila mauritiana	f__Anaplasmataceae	s__Francisella philomiragia	f__Francisellaceae	s__Labilibacter sediminis	f__Marinilabiliaceae
			s__Vibrio alfacsensis	f__Vibrionaceae	s__cyanobacterium endosymbiont of Epithemia turgida	f__unclassified Cyanobacteria family	s__Neisseria gonorrhoeae	f__Neisseriaceae	s__Parabacteroides merdae	f__Tannerellaceae
			s__Shimia biformata	f__Roseobacteraceae	s__Sulfurospirillum deleyianum	f__Sulfurospirillaceae	s__Pontixanthobacter luteolus	f__Erythrobacteraceae	s__Candidatus Azobacteroides pseudotrichonymphae	f__unclassified Bacteroidales family
			s__Planctomycetales bacterium	f__unclassified Planctomycetales family	s__Synechococcus sp. CC9605	f__Synechococcaceae	s__Lacinutrix sp. 5H-3-7-4	f__Flavobacteriaceae	s__Aquimarina atlantica	f__Flavobacteriaceae
			s__Glutamicibacter sp. ZJUTW	f__Micrococcaceae	s__Cohaesibacter marisflavi	f__Cohaesibacteraceae	s__Hoeflea phototrophica	f__Phyllobacteriaceae	s__Mucilaginibacter gossypii	f__Sphingobacteriaceae
			s__Candidatus Saccharibacteria bacterium YM_S32_TM7_50_20	f__unclassified Candidatus Saccharibacteria family	s__Sulfurospirillum sp. JPD-1	f__Sulfurospirillaceae	s__Tenacibaculum dicentrarchi	f__Flavobacteriaceae	s__Formosa sp. Hel3_A1_48	f__Flavobacteriaceae
			s__Candidatus Saccharimonas aalborgensis	f__unclassified Candidatus Saccharibacteria family	s__Synechococcus sp. WH 8103	f__Synechococcaceae	s__Octadecabacter arcticus	f__Roseobacteraceae	s__Blattabacterium cuenoti	f__Blattabacteriaceae
			s__Blastopirellula marina	f__Pirellulaceae	s__Synechococcus sp. WH 8109	f__Synechococcaceae	s__Mannheimia haemolytica	f__Pasteurellaceae	s__Rickettsia africae	f__Rickettsiaceae
			s__Sulfitobacter sp. SK011	f__Roseobacteraceae	s__Wolbachia endosymbiont of Brugia malayi	f__Anaplasmataceae	s__Francisella orientalis	f__Francisellaceae	s__Oceanispirochaeta crateris	f__Spirochaetaceae
			s__Adhaeretor mobilis	f__Lacipirellulaceae	s__Sulfurimonas lithotrophica	f__Thiovulaceae	s__Actibacterium pelagium	f__Roseobacteraceae	s__Pedobacter koreensis	f__Sphingobacteriaceae
			s__Bremerella volcania	f__Pirellulaceae	s__Rippkaea orientalis	f__Aphanothecaceae	s__Pontixanthobacter aquaemixtae	f__Erythrobacteraceae	s__Porphyromonas gingivalis	f__Porphyromonadaceae
			s__Symmachiella dynata	f__Planctomycetaceae	s__Stanieria sp. NIES-3757	f__Dermocarpellaceae	s__Mobilisporobacter senegalensis	f__Lachnospiraceae	s__Mucilaginibacter ximonensis	f__Sphingobacteriaceae
			s__Acidihalobacter prosperus	f__Ectothiorhodospiraceae	s__Legionella adelaidensis	f__Legionellaceae	s__Nitratireductor soli	f__Phyllobacteriaceae	s__Pleurocapsa minor	f__Hyellaceae
			s__Actinobacteria bacterium IMCC26256	f__unclassified Actinomycetia family	s__Synechococcus sp. RSCCF101	f__Synechococcaceae	s__Litoreibacter albidus	f__Roseobacteraceae	s__Mucilaginibacter puniceus	f__Sphingobacteriaceae
			s__Granulosicoccus coccoides	f__Granulosicoccaceae	s__Synechococcus sp. WH 7803	f__Synechococcaceae	s__Octadecabacter antarcticus	f__Roseobacteraceae	s__Patiriisocius marinus	f__Flavobacteriaceae
			s__Carboxydothermus siderophilus	f__Thermoanaerobacteraceae	s__Synechococcus sp. CC9311	f__Synechococcaceae	s__Candidatus Carsonella ruddii	f__Halomonadaceae	s__Pedobacter aquae	f__Sphingobacteriaceae
			s__Blastopirellula retiformator	f__Pirellulaceae	s__Neorickettsia sennetsu	f__Anaplasmataceae	s__Pibocella ponti	f__Flavobacteriaceae	s__Bernardetia litoralis	f__Bernardetiaceae
			s__Streptomyces ovatisporus	f__Streptomycetaceae	s__Dolichospermum sp. UHCC 0315A	f__Aphanizomenonaceae	s__Mesorhizobium loti	f__Phyllobacteriaceae	s__Endozoicomonas elysicola	f__Endozoicomonadaceae
			s__Micrococcus luteus	f__Micrococcaceae	s__Synechococcus sp. PCC 7502	f__Synechococcaceae	s__Zoogloea oryzae	f__Zoogloeaceae	s__Daejeonella oryzae	f__Sphingobacteriaceae
			s__Rubritalea profundi	f__Rubritaleaceae	s__Synechococcus sp. WH 8101	f__Synechococcaceae	s__Litoreibacter ponti	f__Roseobacteraceae	s__Camelimonas fluminis	f__Chelatococcaceae
			s__Planctomycetes bacterium K2D	f__unclassified Planctomycetes family	s__Ehrlichia minasensis	f__Anaplasmataceae	s__Citrobacter freundii	f__Enterobacteriaceae	s__Formosa sediminum	f__Flavobacteriaceae
			s__Egibacter rhizosphaerae	f__Egibacteraceae	s__Nostoc sp. Peltigera membranacea cyanobiont N6	f__Nostocaceae	s__Bartonella sp. Raccoon60	f__Bartonellaceae	s__Lishizhenia caseinilytica	f__Crocinitomicaceae
			s__Acidimicrobium ferrooxidans	f__Acidimicrobiaceae	s__Synechococcus rubescens	f__Synechococcaceae	s__Maribius salinus	f__Roseobacteraceae	s__Parabacteroides goldsteinii	f__Tannerellaceae
			s__Pseudomonas marincola	f__Pseudomonadaceae	s__Cyanobium gracile	f__Prochlorococcaceae			s__Pedobacter pituitosus	f__Sphingobacteriaceae
			s__Rosistilla oblonga	f__Pirellulaceae	s__Synechococcus sp. KORDI-100	f__Synechococcaceae			s__Vicingus serpentipes	f__Vicingaceae
			s__Cellulophaga algicola	f__Flavobacteriaceae	s__Acaryochloris marina	f__Acaryochloridaceae			s__Thalassococcus sp. S3	f__Roseobacteraceae
			s__Aciditerrimonas ferrireducens	f__Acidimicrobiaceae	s__Ehrlichia chaffeensis	f__Anaplasmataceae			s__Arcticibacterium luteifluviistationis	f__Spirosomaceae
			s__Arenicella chitinivorans	f__Arenicellaceae	s__Wolbachia pipientis	f__Anaplasmataceae			s__Leuconostoc kimchii	f__Lactobacillaceae
			s__Streptomyces sp. SGAir0924	f__Streptomycetaceae	s__Calothrix sp. NIES-3974	f__Calotrichaceae			s__Bacterioplanoides pacificum	f__Oceanospirillaceae
			s__Litorimonas cladophorae	f__Robiginitomaculaceae	s__Prochlorococcus marinus	f__Prochlorococcaceae			s__Pseudomonas fluorescens	f__Pseudomonadaceae
			s__Aurantimonas aggregata	f__Aurantimonadaceae	s__Candidatus Babela massiliensis	f__Candidatus Babeliaceae			s__Francisella marina	f__Francisellaceae
			s__Acinetobacter baumannii	f__Moraxellaceae	s__Campylobacter upsaliensis	f__Campylobacteraceae			s__Candidatus Phycorickettsia trachydisci	f__Rickettsiaceae
			s__Ferrithrix thermotolerans	f__Acidimicrobiaceae	s__Malaciobacter molluscorum	f__Arcobacteraceae			s__Lacinutrix sp. Bg11-31	f__Flavobacteriaceae
			s__Actinomadura sp. WMMB 499	f__Thermomonosporaceae	s__Bacillus cereus	f__Bacillaceae			s__Flavobacterium sediminis	f__Flavobacteriaceae
			s__Euzebya pacifica	f__Euzebyaceae	s__Clostridium botulinum	f__Clostridiaceae			s__Sporocytophaga myxococcoides	f__Cytophagaceae
			s__Candidatus Saccharibacteria bacterium oral taxon 955	f__unclassified Candidatus Saccharibacteria family	s__Pseudolysobacter antarcticus	f__Xanthomonadaceae			s__Lutibacter oceani	f__Flavobacteriaceae
			s__Aeromicrobium sp. A1-2	f__Nocardioidaceae	s__Trichococcus pasteurii	f__Carnobacteriaceae			s__Rickettsia honei	f__Rickettsiaceae
			s__Euzebya tangerina	f__Euzebyaceae	s__Nodularia spumigena	f__Aphanizomenonaceae			s__Kistimonas scapharcae	f__Endozoicomonadaceae
			s__Nitrosospira briensis	f__Nitrosomonadaceae	s__Synechococcus sp. PCC 7003	f__Synechococcaceae			s__Phaeocystidibacter marisrubri	f__Schleiferiaceae
			s__Rhodococcus sp. X156	f__Nocardiaceae	s__Methyloceanibacter caenitepidi	f__Hyphomicrobiaceae			s__Thermoflexibacter ruber	f__Thermoflexibacteraceae
			s__Zobellia galactanivorans	f__Flavobacteriaceae	s__Cetobacterium somerae	f__Fusobacteriaceae			s__Pedobacter petrophilus	f__Sphingobacteriaceae
			s__Roseimaritima ulvae	f__Pirellulaceae	s__Synechococcus sp. KORDI-49	f__Synechococcaceae			s__Rickettsia tamurae	f__Rickettsiaceae
			s__Roseimaritima multifibrata	f__Pirellulaceae	s__Neorickettsia risticii	f__Anaplasmataceae			s__Owenweeksia hongkongensis	f__Schleiferiaceae
			s__Ferrimicrobium acidiphilum	f__Acidimicrobiaceae	s__Campylobacter jejuni	f__Campylobacteraceae			s__Siansivirga zeaxanthinifaciens	f__Flavobacteriaceae
			s__Aurantibacter crassamenti	f__Flavobacteriaceae	s__Nostoc sp. CENA543	f__Nostocaceae			s__Sulfitobacter noctilucicola	f__Roseobacteraceae
			s__Arboricoccus pini	f__Geminicoccaceae	s__Caminibacter mediatlanticus	f__Nautiliaceae			s__Urechidicola croceus	f__Flavobacteriaceae
			s__Gimesia panareensis	f__Planctomycetaceae	s__Synechococcus sp. CB0101	f__Synechococcaceae			s__Algoriphagus marinus	f__Cyclobacteriaceae
			s__Pirellulimonas nuda	f__Lacipirellulaceae	s__Ehrlichia ruminantium	f__Anaplasmataceae			s__Polaribacter reichenbachii	f__Flavobacteriaceae
			s__Rubritalea marina	f__Rubritaleaceae	s__Aminobacterium colombiense	f__Synergistaceae			s__Cutibacterium acnes	f__Propionibacteriaceae
			s__Catellatospora citrea	f__Micromonosporaceae	s__Neorickettsia helminthoeca	f__Anaplasmataceae			s__Oceanispirochaeta litoralis	f__Spirochaetaceae
			s__Nitrosospira lacus	f__Nitrosomonadaceae	s__Anaplasma ovis	f__Anaplasmataceae			s__Brucella melitensis	f__Brucellaceae
			s__Spongiibacter marinus	f__Spongiibacteraceae	s__Stenotrophomonas maltophilia	f__Xanthomonadaceae			s__Aureibacter tunicatorum	f__Persicobacteraceae
			s__Demequina oxidasica	f__Demequinaceae	s__Vibrio cholerae	f__Vibrionaceae			s__Alistipes finegoldii	f__Rikenellaceae
			s__Nitrosomonas marina	f__Nitrosomonadaceae	s__Legionella pneumophila	f__Legionellaceae			s__Lutimonas vermicola	f__Flavobacteriaceae
			s__Sanguibacter keddieii	f__Sanguibacteraceae	s__Synechococcus sp. KORDI-52	f__Synechococcaceae			s__Rhodobiaceae bacterium	f__Rhodobiaceae
			s__Pseudomonas protegens	f__Pseudomonadaceae	s__Luminiphilus syltensis	f__Halieaceae			s__Feifantangia zhejiangensis	f__Flavobacteriaceae
			s__Enemella evansiae	f__Propionibacteriaceae	s__Stenotrophobacter roseus	f__Blastocatellaceae			s__Mucilaginibacter galii	f__Sphingobacteriaceae
			s__Aureliella helgolandensis	f__Pirellulaceae	s__Synechococcus sp. RCC307	f__Synechococcaceae			s__Arachidicoccus soli	f__Chitinophagaceae
			s__Arthrobacter crystallopoietes	f__Micrococcaceae	s__Parasynechococcus marenigrum	f__Prochlorococcaceae			s__Neptunomonas japonica	f__Oceanospirillaceae
			s__Roseibium sediminis	f__Stappiaceae					s__Kistimonas asteriae	f__Endozoicomonadaceae
			s__Roseobacter litoralis	f__Roseobacteraceae					s__Lentimicrobium saccharophilum	f__Lentimicrobiaceae
			s__Maritalea mobilis	f__Devosiaceae					s__Polaribacter marinaquae	f__Flavobacteriaceae
			s__Thioprofundum hispidum	f__Thioprofundaceae					s__Polaribacter atrinae	f__Flavobacteriaceae
			s__Sulfitobacter sp. JL08	f__Roseobacteraceae					s__Rickettsia massiliae	f__Rickettsiaceae
			s__Leucothrix pacifica	f__Thiotrichaceae					s__Polaribacter lacunae	f__Flavobacteriaceae
			s__Streptomyces sampsonii	f__Streptomycetaceae					s__Blattabacterium punctulatus	f__Blattabacteriaceae
			s__Haliangium ochraceum	f__Kofleriaceae					s__Rickettsia hoogstraalii	f__Rickettsiaceae
									s__Neptunicoccus sediminis	f__Rhodobacteraceae
									s__Endozoicomonas montiporae	f__Endozoicomonadaceae
									s__Pedobacter antarcticus	f__Sphingobacteriaceae
									s__Halioglobus japonicus	f__Halieaceae
									s__Lutimonas saemankumensis	f__Flavobacteriaceae
									s__Mucilaginibacter auburnensis	f__Sphingobacteriaceae
									s__Methylotuvimicrobium alcaliphilum	f__Methylococcaceae
									s__Hoeflea halophila	f__Phyllobacteriaceae
									s__Croceibacter atlanticus	f__Flavobacteriaceae
									s__Aquibacter zeaxanthinifaciens	f__Flavobacteriaceae
									s__Spirosoma sp. KCTC 42546	f__Cytophagaceae
									s__Psychrilyobacter atlanticus	f__Fusobacteriaceae
									s__Pedobacter cryoconitis	f__Sphingobacteriaceae
									s__Shimia gijangensis	f__Roseobacteraceae
									s__Pukyongia salina	f__Flavobacteriaceae
									s__Colwellia sp. Arc7-D	f__Colwelliaceae
									s__Allocoleopsis franciscana	f__Coleofasciculaceae
									s__Mucilaginibacter rubeus	f__Sphingobacteriaceae
									s__Leuconostoc mesenteroides	f__Lactobacillaceae
									s__Endozoicomonas euniceicola	f__Endozoicomonadaceae
									s__Sulfitobacter noctilucae	f__Roseobacteraceae
									s__Thalassospira marina	f__Thalassospiraceae
									s__Candidatus Pseudothioglobus singularis	f__unclassified Gammaproteobacteria family
									s__Roseisolibacter agri	f__Gemmatimonadaceae
									s__Rickettsia amblyommatis	f__Rickettsiaceae
									s__Hoeflea marina	f__Phyllobacteriaceae
									s__Kiloniella antarctica	f__Kiloniellaceae
									s__Kordiimonas lipolytica	f__Kordiimonadaceae
									s__Tritonibacter mobilis	f__Rhodobacteraceae
									s__Chitinophaga eiseniae	f__Chitinophagaceae
									s__Sulfuricurvum kujiense	f__Thiovulaceae
									s__Candidatus Ruthia magnifica	f__unclassified Gammaproteobacteria family
									s__Orientia tsutsugamushi	f__Rickettsiaceae
									s__Altibacter lentus	f__Flavobacteriaceae
									s__Cycloclasticus sp. PY97N	f__Piscirickettsiaceae
									s__Fructobacillus ficulneus	f__Lactobacillaceae
									s__Candidatus Filomicrobium marinum	f__Hyphomicrobiaceae
									s__Colwellia psychrerythraea	f__Colwelliaceae
									s__Leisingera sp. NJS201	f__Roseobacteraceae
									s__Polaribacter marinivivus	f__Flavobacteriaceae
									s__Hahella sp. KA22	f__Hahellaceae
									s__Leuconostoc pseudomesenteroides	f__Lactobacillaceae
									s__Klebsiella pneumoniae	f__Enterobacteriaceae
									s__Mucilaginibacter composti	f__Sphingobacteriaceae
									s__Mangrovimonas yunxiaonensis	f__Flavobacteriaceae
									s__Mucilaginibacter gynuensis	f__Sphingobacteriaceae
									s__Orientia chuto	f__Rickettsiaceae
									s__Cylindrospermum stagnale	f__Nostocaceae
									s__Mucilaginibacter roseus	f__Sphingobacteriaceae
									s__Rufibacter sp. DG15C	f__Hymenobacteraceae
									s__Kineobactrum sediminis	f__Halieaceae
									s__Gilvibacter sediminis	f__Flavobacteriaceae
									s__Solitalea koreensis	f__Sphingobacteriaceae
									s__Polaribacter sp. MED152	f__Flavobacteriaceae
									s__Rickettsia prowazekii	f__Rickettsiaceae
									s__Pseudopedobacter beijingensis	f__Sphingobacteriaceae
									s__Candidatus Sulcia muelleri	f__unclassified Flavobacteriales family
									s__Lactobacillus delbrueckii	f__Lactobacillaceae
									s__Francisella adeliensis	f__Francisellaceae
									s__Kiloniella litopenaei	f__Kiloniellaceae
									s__Nostoc sphaeroides	f__Nostocaceae
									s__Thalassospira indica	f__Thalassospiraceae
									s__Psychromonas sp. CNPT3	f__Psychromonadaceae
									s__endosymbiont of Pachyrhynchus infernalis	f__unclassified Gammaproteobacteria family
									s__Ichthyobacterium seriolicida	f__Ichthyobacteriaceae
									s__Elizabethkingia anophelis	f__Weeksellaceae
									s__Mucilaginibacter xinganensis	f__Sphingobacteriaceae
									s__Oceanospirillum sanctuarii	f__Oceanospirillaceae
									s__Phaeobacter gallaeciensis	f__Roseobacteraceae
									s__Mucisphaera calidilacus	f__Phycisphaeraceae
									s__Wandonia haliotis	f__Crocinitomicaceae
									s__Ornithobacterium rhinotracheale	f__Weeksellaceae
									s__Spirochaeta isovalerica	f__Spirochaetaceae
									s__Adhaeribacter aquaticus	f__Hymenobacteraceae
									s__Adhaeribacter terreus	f__Hymenobacteraceae
									s__Ulvibacter antarcticus	f__Flavobacteriaceae
									s__Marinicella litoralis	f__Alcanivoracaceae
									s__Thalassococcus lentus	f__Roseobacteraceae
									s__Jiulongibacter sediminis	f__Spirosomaceae
									s__Polaribacter pacificus	f__Flavobacteriaceae
									s__Poseidonibacter lekithochrous	f__Arcobacteraceae
									s__Antarcticibacterium flavum	f__Flavobacteriaceae
									s__Mucilaginibacter hurinus	f__Sphingobacteriaceae
									s__Marinomonas ostreistagni	f__Oceanospirillaceae
									s__Aliivibrio salmonicida	f__Vibrionaceae
									s__Mucilaginibacter carri	f__Sphingobacteriaceae
									s__Alkalitalea saponilacus	f__Marinilabiliaceae
									s__Tidjanibacter massiliensis	f__Rikenellaceae
									s__Roseivirga pacifica	f__Roseivirgaceae
									s__Lutibacter crassostreae	f__Flavobacteriaceae
									s__Blattabacterium sp. (Blatta orientalis)	f__Blattabacteriaceae
									s__Leuconostoc lactis	f__Lactobacillaceae
									s__Flavobacteriaceae bacterium	f__Flavobacteriaceae
									s__Suttonella ornithocola	f__Cardiobacteriaceae
									s__Pelagicola litoralis	f__Roseobacteraceae
									s__Kiloniella laminariae	f__Kiloniellaceae
									s__Daejeonella composti	f__Sphingobacteriaceae
									s__Hydrotalea sandarakina	f__Chitinophagaceae
									s__Amylibacter ulvae	f__Rhodobacteraceae
									s__Arcticiflavibacter luteus	f__Flavobacteriaceae
									s__Dysgonomonas alginatilytica	f__Dysgonomonadaceae
									s__Pedobacter changchengzhani	f__Sphingobacteriaceae
									s__Reichenbachiella agariperforans	f__Reichenbachiellaceae
									s__Rickettsia rhipicephali	f__Rickettsiaceae
									s__Pseudopedobacter saltans	f__Sphingobacteriaceae
									s__Flexithrix dorotheae	f__Flammeovirgaceae
									s__Helicobacter pametensis	f__Helicobacteraceae
									s__Rickettsia australis	f__Rickettsiaceae
									s__Carboxylicivirga flava	f__Marinilabiliaceae
									s__Ichthyenterobacterium magnum	f__Flavobacteriaceae
									s__Pedobacter insulae	f__Sphingobacteriaceae
									s__Alistipes indistinctus	f__Rikenellaceae
									s__Rickettsia montanensis	f__Rickettsiaceae
									s__Profundimonas piezophila	f__Oceanospirillaceae
									s__Candidatus Walczuchella monophlebidarum	f__unclassified Flavobacteriales family
									s__Fangia hongkongensis	f__Fastidiosibacteraceae
									s__Aurantivirga profunda	f__Flavobacteriaceae
									s__Sediminibacterium roseum	f__Chitinophagaceae
									s__Nitrospina gracilis	f__Nitrospinaceae
									s__Occidentia massiliensis	f__Rickettsiaceae
									s__Emcibacter nanhaiensis	f__Emcibacteraceae
									s__Pedobacter daejeonensis	f__Sphingobacteriaceae
									s__Zunongwangia profunda	f__Flavobacteriaceae
									s__Persicobacter diffluens	f__Persicobacteraceae
									s__Pedobacter steynii	f__Sphingobacteriaceae
									s__Convivina intestini	f__Lactobacillaceae
									s__Amylibacter lutimaris	f__Rhodobacteraceae
									s__Polaribacter vadi	f__Flavobacteriaceae
									s__Persicobacter psychrovividus	f__Persicobacteraceae
									s__Winogradskyella sp. PG-2	f__Flavobacteriaceae
									s__Alkalimarinus sediminis	f__Alteromonadaceae
									s__Gloeothece verrucosa	f__Aphanothecaceae
									s__Microbacter margulisiae	f__Porphyromonadaceae
									s__Seonamhaeicola sp. S2-3	f__Flavobacteriaceae
									s__Saccharicrinis fermentans	f__Marinilabiliaceae
									s__Polaribacter sp. BM10	f__Flavobacteriaceae
									s__Sulfitobacter sp. SK025	f__Roseobacteraceae
									s__Dysgonomonas mossii	f__Dysgonomonadaceae
									s__Marinoscillum furvescens	f__Reichenbachiellaceae
									s__Profundibacter amoris	f__Rhodobacteraceae
									s__Chitinophaga pinensis	f__Chitinophagaceae
									s__Amylibacter marinus	f__Rhodobacteraceae
									s__Chelatococcus reniformis	f__Chelatococcaceae
									s__Poriferisphaera corsica	f__Phycisphaeraceae
									s__Algoriphagus sanaruensis	f__Cyclobacteriaceae
									s__Porticoccus hydrocarbonoclasticus	f__Porticoccaceae
									s__Formosa sp. Hel1_33_131	f__Flavobacteriaceae
									s__Labilibaculum antarcticum	f__Marinifilaceae
									s__Pedobacter xixiisoli	f__Sphingobacteriaceae
									s__Adhaeribacter terrae	f__Hymenobacteraceae
									s__Liberibacter crescens	f__Rhizobiaceae
									s__Fastidiosibacter lacustris	f__Fastidiosibacteraceae
									s__Microscilla marina	f__Microscillaceae
									s__Dysgonomonas capnocytophagoides	f__Dysgonomonadaceae
									s__Oceanicoccus sagamiensis	f__Spongiibacteraceae
									s__Synechococcus sp. JA-3-3Ab	f__Synechococcaceae
									s__Flavobacterium columnare	f__Flavobacteriaceae
									s__Sulfitobacter geojensis	f__Roseobacteraceae
									s__Psychromonas profunda	f__Psychromonadaceae
									s__Pedobacter sp. PACM 27299	f__Sphingobacteriaceae
									s__Shimia abyssi	f__Roseobacteraceae
									s__Thiospirochaeta perfilievii	f__Spirochaetaceae
									s__Thalassocola ureilytica	f__Phyllobacteriaceae
									s__Pedobacter boryungensis	f__Sphingobacteriaceae
									s__Spiroplasma taiwanense	f__Spiroplasmataceae
									s__Arcticibacter pallidicorallinus	f__Sphingobacteriaceae
									s__Turneriella parva	f__Leptospiraceae
									s__Blattabacterium sp. (Periplaneta americana)	f__Blattabacteriaceae
									s__Umboniibacter marinipuniceus	f__Cellvibrionaceae
									s__Endozoicomonas numazuensis	f__Endozoicomonadaceae
									s__Polaribacter sp. ALD11	f__Flavobacteriaceae
									s__Lacihabitans lacunae	f__Spirosomaceae
									s__Gramella aestuarii	f__Flavobacteriaceae
									s__Bacteroides fragilis	f__Bacteroidaceae
									s__Alistipes communis	f__Rikenellaceae
									s__Candidatus Hepatoplasma crinochetorum	f__Mycoplasmataceae
									s__Microbulbifer sp. GL-2	f__Microbulbiferaceae
