# Supplementary material for: Microbiota responses to environmental stress in mobile and sessile marine invertebrates: evidence for the effect of dissolved oxygen variations
Source: Front Microbiol. 2026 May 13;17:1764313. doi: 10.3389/fmicb.2026.1764313 (PMC13215113; doi:10.3389/fmicb.2026.1764313)
Supplement: Supplementary file 1 [file Supplementary_file_1.zip › Table S5 and S6.xlsx]

## Sheet: Hypoxic_Exclusive_microbiota
Table S5. Exclusive micriobiota pressented under Hypoxia condition
tax_id	Species	Kingdom	Phylum	Class	Order	Family	Genus	S.Ch_G1	S.Ch_G2	S.P_G1	S.Ch_DG1	S.P_G2	S.P_DG1	S.P_DG2	S.Ch_DG2
150	s__Spirochaeta isovalerica	k__Bacteria	p__Spirochaetes	c__Spirochaetia	o__Spirochaetales	f__Spirochaetaceae	g__Spirochaeta	0	0	1.62267	0	0.583142	0	1.349	0
573	s__Klebsiella pneumoniae	k__Bacteria	p__Proteobacteria	c__Gammaproteobacteria	o__Enterobacterales	f__Enterobacteriaceae	g__Klebsiella	0	0	1.13829	0	0	0	2.30635	0
1747	s__Cutibacterium acnes	k__Bacteria	p__Actinobacteria	c__Actinomycetia	o__Propionibacteriales	f__Propionibacteriaceae	g__Cutibacterium	0	0	0	0	2.49161	2.20014	0	0
28229	s__Colwellia psychrerythraea	k__Bacteria	p__Proteobacteria	c__Gammaproteobacteria	o__Alteromonadales	f__Colwelliaceae	g__Colwellia	0	0	1.81642	0	0.865877	0	2.91558	0
34086	s__Pedobacter antarcticus	k__Bacteria	p__Bacteroidetes	c__Sphingobacteriia	o__Sphingobacteriales	f__Sphingobacteriaceae	g__Pedobacter	0	0	0	0	2.24421	2.12917	0	0
35801	s__Nitrospina gracilis	k__Bacteria	p__Nitrospinae	c__Nitrospinia	o__Nitrospinales	f__Nitrospinaceae	g__Nitrospina	0	0	1.52579	0	0.583142	0	1.39252	0
46503	s__Parabacteroides merdae	k__Bacteria	p__Bacteroidetes	c__Bacteroidia	o__Bacteroidales	f__Tannerellaceae	g__Parabacteroides	0	0	3.82659	0	2.50928	2.98084	0	0
60890	s__Phaeobacter gallaeciensis	k__Bacteria	p__Proteobacteria	c__Alphaproteobacteria	o__Rhodobacterales	f__Roseobacteraceae	g__Phaeobacter	0	0	1.33204	2.89344	0.689168	3.97445	6.00522	0
90729	s__Desulfocastanea catecholica	k__Bacteria	p__Proteobacteria	c__Deltaproteobacteria	o__Desulfobacterales	f__Desulfobulbaceae	g__Desulfocastanea	0	0	0	0	0.5478	0	1.47955	0
169176	s__Caenibius tardaugens	k__Bacteria	p__Proteobacteria	c__Alphaproteobacteria	o__Hyphomicrobiales	f__Hyphomicrobiaceae	g__Caenibius	5.73711	9.36281	0	3.52858	0	0	0	5.31154
253245	s__Owenweeksia hongkongensis	k__Bacteria	p__Bacteroidetes	c__Flavobacteriia	o__Flavobacteriales	f__Schleiferiaceae	g__Owenweeksia	0	0	2.05861	0	3.1631	3.12278	0	0
295089	s__Pontixanthobacter luteolus	k__Bacteria	p__Proteobacteria	c__Alphaproteobacteria	o__Sphingomonadales	f__Erythrobacteraceae	g__Pontixanthobacter	12.9267	22.6268	0	11.5032	0	0	0	19.5097
414048	s__Pedobacter insulae	k__Bacteria	p__Bacteroidetes	c__Sphingobacteriia	o__Sphingobacteriales	f__Sphingobacteriaceae	g__Pedobacter	0	0	0	0	2.93338	2.34209	0	0
420403	s__Pelagicola litoralis	k__Bacteria	p__Proteobacteria	c__Alphaproteobacteria	o__Rhodobacterales	f__Roseobacteraceae	g__Pelagicola	0	0	1.13829	0	0.600813	2.83889	4.52567	4.29009
483016	s__Lutimonas saemankumensis	k__Bacteria	p__Bacteroidetes	c__Flavobacteriia	o__Flavobacteriales	f__Flavobacteriaceae	g__Lutimonas	0	0	2.44611	0	1.53737	2.48403	3.04613	0
564835	s__Pedobacter koreensis	k__Bacteria	p__Bacteroidetes	c__Sphingobacteriia	o__Sphingobacteriales	f__Sphingobacteriaceae	g__Pedobacter	0	0	1.04141	0	2.26188	2.41306	0	0
626932	s__Alistipes indistinctus	k__Bacteria	p__Bacteroidetes	c__Bacteroidia	o__Bacteroidales	f__Rikenellaceae	g__Alistipes	0	0	1.81642	0	5.24828	3.40667	0	0
644220	s__Marinicella litoralis	k__Bacteria	p__Proteobacteria	c__Gammaproteobacteria	o__Oceanospirillales	f__Alcanivoracaceae	g__Marinicella	0	0	0	0	0.477116	0	2.56745	0
670155	s__Litoreibacter albidus	k__Bacteria	p__Proteobacteria	c__Alphaproteobacteria	o__Rhodobacterales	f__Roseobacteraceae	g__Litoreibacter	4.72041	0	0	9.31546	0	0	0	10.9295
696762	s__Planktotalea frisia	k__Bacteria	p__Proteobacteria	c__Alphaproteobacteria	o__Rhodobacterales	f__Rhodobacteraceae	g__Planktotalea	4.79303	0	0	3.38744	0	0	0	5.72012
754409	s__Winogradskyella sp. PG-2	k__Bacteria	p__Bacteroidetes	c__Flavobacteriia	o__Flavobacteriales	f__Flavobacteriaceae	g__Winogradskyella	0	0	1.84064	0	3.90528	2.20014	0	0
996801	s__Polaribacter reichenbachii	k__Bacteria	p__Bacteroidetes	c__Flavobacteriia	o__Flavobacteriales	f__Flavobacteriaceae	g__Polaribacter	0	0	12.061	0	2.52695	3.69056	2.56745	0
1037362	s__Pelagimonas phthalicica	k__Bacteria	p__Proteobacteria	c__Alphaproteobacteria	o__Rhodobacterales	f__Roseobacteraceae	g__Pelagimonas	0	7.93238	1.25938	4.16373	0.512458	0	0	5.10725
1122943	s__Daejeonella oryzae	k__Bacteria	p__Bacteroidetes	c__Sphingobacteriia	o__Sphingobacteriales	f__Sphingobacteriaceae	g__Daejeonella	0	0	1.57423	0	9.25959	3.26473	0	0
1210524	s__Thalassococcus lentus	k__Bacteria	p__Proteobacteria	c__Alphaproteobacteria	o__Rhodobacterales	f__Roseobacteraceae	g__Thalassococcus	0	0	0.992977	0	0.618484	7.52307	13.577	0
1215923	s__Lentilitoribacter donghaensis	k__Bacteria	p__Proteobacteria	c__Alphaproteobacteria	o__Hyphomicrobiales	f__Phyllobacteriaceae	g__Lentilitoribacter	6.53595	0	1.21095	4.94001	0	0	0	6.53728
1223410	s__Altibacter lentus	k__Bacteria	p__Bacteroidetes	c__Flavobacteriia	o__Flavobacteriales	f__Flavobacteriaceae	g__Altibacter	0	0	1.67111	0	2.17353	2.27111	0	0
1230530	s__Ichthyenterobacterium magnum	k__Bacteria	p__Bacteroidetes	c__Flavobacteriia	o__Flavobacteriales	f__Flavobacteriaceae	g__Ichthyenterobacterium	0	0	0	0	0.583142	0	1.78416	0
1261404	s__Pedobacter pituitosus	k__Bacteria	p__Bacteroidetes	c__Sphingobacteriia	o__Sphingobacteriales	f__Sphingobacteriaceae	g__Pedobacter	0	0	0	0	2.27955	1.63236	0	0
1267423	s__Roseivirga pacifica	k__Bacteria	p__Bacteroidetes	c__Cytophagia	o__Cytophagales	f__Roseivirgaceae	g__Roseivirga	0	0	5.03754	0	4.20569	5.3939	2.87206	0
1288027	s__Arcticibacter svalbardensis	k__Bacteria	p__Bacteroidetes	c__Sphingobacteriia	o__Sphingobacteriales	f__Sphingobacteriaceae	g__Arcticibacter	0	0	0.92032	0	6.29086	2.41306	0	0
1336794	s__Formosa sp. Hel1_33_131	k__Bacteria	p__Bacteroidetes	c__Flavobacteriia	o__Flavobacteriales	f__Flavobacteriaceae	g__Formosa	0	0	0.992977	0	1.41368	1.98722	0	0
1336795	s__Formosa sp. Hel3_A1_48	k__Bacteria	p__Bacteroidetes	c__Flavobacteriia	o__Flavobacteriales	f__Flavobacteriaceae	g__Formosa	0	0	1.33204	0	3.1631	2.34209	0	0
1427364	s__Candidatus Pseudothioglobus singularis	k__Bacteria	p__Proteobacteria	c__Gammaproteobacteria	o__unclassified Gammaproteobacteria order	f__unclassified Gammaproteobacteria family	g__Candidatus Pseudothioglobus	0	0	25.2604	0	4.77116	2.76792	1.6101	0
1435347	s__Yoonia maritima	k__Bacteria	p__Proteobacteria	c__Alphaproteobacteria	o__Rhodobacterales	f__Rhodobacteraceae	g__Yoonia	3.99419	0	0	5.7163	0	0	0	0
1470563	s__Shimia gijangensis	k__Bacteria	p__Proteobacteria	c__Alphaproteobacteria	o__Rhodobacterales	f__Roseobacteraceae	g__Shimia	0	0	0	4.30487	0.5478	0	2.21932	0
1475483	s__Amylibacter marinus	k__Bacteria	p__Proteobacteria	c__Alphaproteobacteria	o__Rhodobacterales	f__Rhodobacteraceae	g__Amylibacter	0	0	5.4977	0	0.689168	0	0	4.39224
1476464	s__Pedobacter xixiisoli	k__Bacteria	p__Bacteroidetes	c__Sphingobacteriia	o__Sphingobacteriales	f__Sphingobacteriaceae	g__Pedobacter	0	0	1.13829	0	5.51334	4.04542	1.87119	0
1510457	s__Litoreibacter ponti	k__Bacteria	p__Proteobacteria	c__Alphaproteobacteria	o__Rhodobacterales	f__Roseobacteraceae	g__Litoreibacter	9.36819	0	0	8.4686	0	0	0	12.2574
1620421	s__Hoeflea sp. IMCC20628	k__Bacteria	p__Proteobacteria	c__Alphaproteobacteria	o__Hyphomicrobiales	f__Phyllobacteriaceae	g__Hoeflea	3.92157	7.02211	1.04141	4.30487	0	0	0	6.43514
1658619	s__Aurantivirga profunda	k__Bacteria	p__Bacteroidetes	c__Flavobacteriia	o__Flavobacteriales	f__Flavobacteriaceae	g__Aurantivirga	0	0	7.19302	0	1.83778	2.12917	0	0
1662395	s__Shimia abyssi	k__Bacteria	p__Proteobacteria	c__Alphaproteobacteria	o__Rhodobacterales	f__Roseobacteraceae	g__Shimia	0	0	1.67111	0	0.848206	8.65862	19.7128	0
1670619	s__Nitratireductor soli	k__Bacteria	p__Proteobacteria	c__Alphaproteobacteria	o__Hyphomicrobiales	f__Phyllobacteriaceae	g__Nitratireductor	4.21206	0	0	3.31687	0	0	0	6.02656
1678841	s__Lentimicrobium saccharophilum	k__Bacteria	p__Bacteroidetes	c__Bacteroidia	o__Bacteroidales	f__Lentimicrobiaceae	g__Lentimicrobium	0	0	1.84064	0	4.89486	4.54223	1.47955	0
1689985	s__Allopontixanthobacter sediminis	k__Bacteria	p__Proteobacteria	c__Alphaproteobacteria	o__Sphingomonadales	f__Erythrobacteraceae	g__Allopontixanthobacter	19.3174	26.3979	0	8.32745	0	0	0	7.55873
1740245	s__Carboxylicivirga flava	k__Bacteria	p__Bacteroidetes	c__Bacteroidia	o__Marinilabiliales	f__Marinilabiliaceae	g__Carboxylicivirga	0	0	0.896101	0	2.75667	3.47764	0	0
1871037	s__Flavobacteriaceae bacterium	k__Bacteria	p__Bacteroidetes	c__Flavobacteriia	o__Flavobacteriales	f__Flavobacteriaceae	g__unclassified Flavobacteriaceae genus	0	0	2.08283	0	2.57996	2.90987	2.13229	0
1892596	s__Neptunicoccus sediminis	k__Bacteria	p__Proteobacteria	c__Alphaproteobacteria	o__Rhodobacterales	f__Rhodobacteraceae	g__Neptunicoccus	0	0	0	3.10515	0.636155	0	2.08877	0
1926625	s__Vicingus serpentipes	k__Bacteria	p__Bacteroidetes	c__Flavobacteriia	o__Flavobacteriales	f__Vicingaceae	g__Vicingus	0	0	2.61565	0	5.6017	3.61959	1.95822	0
1933912	s__Bartonella sp. Raccoon60	k__Bacteria	p__Proteobacteria	c__Alphaproteobacteria	o__Hyphomicrobiales	f__Bartonellaceae	g__Bartonella	3.99419	7.93238	0	3.59915	0	0	0	0
1958940	s__Pontixanthobacter aquaemixtae	k__Bacteria	p__Proteobacteria	c__Alphaproteobacteria	o__Sphingomonadales	f__Erythrobacteraceae	g__Pontixanthobacter	12.7088	9.49285	0	6.06916	0	0	0	5.92441
2017482	s__Thalassococcus sp. S3	k__Bacteria	p__Proteobacteria	c__Alphaproteobacteria	o__Rhodobacterales	f__Roseobacteraceae	g__Thalassococcus	0	0	1.21095	0	0.759852	4.40028	18.7119	0
2029103	s__Actibacterium pelagium	k__Bacteria	p__Proteobacteria	c__Alphaproteobacteria	o__Rhodobacterales	f__Roseobacteraceae	g__Actibacterium	7.77052	9.23277	0	7.26888	0	0	0	0
2171755	s__Profundibacter amoris	k__Bacteria	p__Proteobacteria	c__Alphaproteobacteria	o__Rhodobacterales	f__Rhodobacteraceae	g__Profundibacter	0	0	0	2.89344	0.477116	0	0	0
2176002	s__Amylibacter lutimaris	k__Bacteria	p__Proteobacteria	c__Alphaproteobacteria	o__Rhodobacterales	f__Rhodobacteraceae	g__Amylibacter	0	0	0.896101	2.89344	0.901219	0	1.82768	0
2529274	s__Pedobacter changchengzhani	k__Bacteria	p__Bacteroidetes	c__Sphingobacteriia	o__Sphingobacteriales	f__Sphingobacteriaceae	g__Pedobacter	0	0	0	0	3.51652	2.83889	0	0

## Sheet: oxic_Exclusive_microbiota
Table S6. Exclusive microbiota pressented under Oxic condition
tax_id	Species	Kingdom	Phylum	Class	Order	Family	Genus	W.P_G1	W.P_G2	W.P_DG1	W.P_DG2	W.Ch_G1	W.Ch_G2	W.Ch_DG1	W.Ch_DG2
124	s__Blastopirellula marina	k__Bacteria	p__Planctomycetes	c__Planctomycetia	o__Pirellulales	f__Pirellulaceae	g__Blastopirellula	0	0	0	0	1.28949	1.18637	1.26379	2.63761
414	s__Methylococcus capsulatus	k__Bacteria	p__Proteobacteria	c__Gammaproteobacteria	o__Methylococcales	f__Methylococcaceae	g__Methylococcus	0	0	0	0	0	1.33736	0	2.06422
446	s__Legionella pneumophila	k__Bacteria	p__Proteobacteria	c__Gammaproteobacteria	o__Legionellales	f__Legionellaceae	g__Legionella	0.503562	0.227945	0.489892	1.64243	0	0	0	0
470	s__Acinetobacter baumannii	k__Bacteria	p__Proteobacteria	c__Gammaproteobacteria	o__Moraxellales	f__Moraxellaceae	g__Acinetobacter	0	0	0.260449	0	1.52315	0	0	0
1270	s__Micrococcus luteus	k__Bacteria	p__Actinobacteria	c__Actinomycetia	o__Micrococcales	f__Micrococcaceae	g__Micrococcus	0	0	0	0	1.16833	1.29422	1.56639	2.02599
29410	s__Synechococcus sp. WH 8103	k__Bacteria	p__Cyanobacteria	c__unclassified Cyanobacteria class	o__Synechococcales	f__Synechococcaceae	g__Synechococcus	0.233358	0.493151	0.42788	0	0	0	0	0
32051	s__Synechococcus sp. WH 7803	k__Bacteria	p__Cyanobacteria	c__unclassified Cyanobacteria class	o__Synechococcales	f__Synechococcaceae	g__Synechococcus	2.02653	1.62849	1.77353	1.72321	0	0	0	0
43064	s__Trichococcus pasteurii	k__Bacteria	p__Firmicutes	c__Bacilli	o__Lactobacillales	f__Carnobacteriaceae	g__Trichococcus	0	0.173151	0.682128	0	0	0	0	0
45056	s__Legionella adelaidensis	k__Bacteria	p__Proteobacteria	c__Gammaproteobacteria	o__Legionellales	f__Legionellaceae	g__Legionella	0	0.190685	0.297656	0	0	0	0	0
53635	s__Acidimicrobium ferrooxidans	k__Bacteria	p__Actinobacteria	c__Acidimicrobiia	o__Acidimicrobiales	f__Acidimicrobiaceae	g__Acidimicrobium	0	0	0	0	5.4868	4.01208	5.16198	3.32569
59930	s__Cyanobium gracile	k__Bacteria	p__Cyanobacteria	c__unclassified Cyanobacteria class	o__Synechococcales	f__Prochlorococcaceae	g__Cyanobium	0.515844	0.330959	0.496093	0.592353	0	0	0	0
60920	s__Sanguibacter keddieii	k__Bacteria	p__Actinobacteria	c__Actinomycetia	o__Micrococcales	f__Sanguibacteraceae	g__Sanguibacter	0	0	0	0	6.73302	5.91027	6.92417	6.07798
64471	s__Synechococcus sp. CC9311	k__Bacteria	p__Cyanobacteria	c__unclassified Cyanobacteria class	o__Synechococcales	f__Synechococcaceae	g__Synechococcus	85.2616	83.6888	81.7872	81.4755	0	0	1.35279	4.58716
80849	s__Wolbachia endosymbiont of Brugia malayi	k__Bacteria	p__Proteobacteria	c__Alphaproteobacteria	o__Rickettsiales	f__Anaplasmataceae	g__Wolbachia	0.442152	0	0.279052	0	0	0	0	0
84588	s__Parasynechococcus marenigrum	k__Bacteria	p__Cyanobacteria	c__unclassified Cyanobacteria class	o__Synechococcales	f__Prochlorococcaceae	g__Parasynechococcus	0.356178	0.596164	0.465087	0.457728	0	0	0	0
110662	s__Synechococcus sp. CC9605	k__Bacteria	p__Cyanobacteria	c__unclassified Cyanobacteria class	o__Synechococcales	f__Synechococcaceae	g__Synechococcus	0	0.337534	0.396875	0.457728	0	0	0	0
121039	s__Ferrimicrobium acidiphilum	k__Bacteria	p__Actinobacteria	c__Acidimicrobiia	o__Acidimicrobiales	f__Acidimicrobiaceae	g__Ferrimicrobium	0	0	0	0	3.22804	2.35116	2.29619	1.56728
166314	s__Synechococcus sp. WH 8109	k__Bacteria	p__Cyanobacteria	c__unclassified Cyanobacteria class	o__Synechococcales	f__Synechococcaceae	g__Synechococcus	0.73692	0.670685	0.545703	0.403877	0	0	0	0
209649	s__Ferrithrix thermotolerans	k__Bacteria	p__Actinobacteria	c__Acidimicrobiia	o__Acidimicrobiales	f__Acidimicrobiaceae	g__Ferrithrix	0	0	0	0	6.22241	2.5453	3.27519	4.01376
232348	s__Synechococcus sp. CB0101	k__Bacteria	p__Cyanobacteria	c__unclassified Cyanobacteria class	o__Synechococcales	f__Synechococcaceae	g__Synechococcus	0.319332	0.25863	0.365869	0	0	0	0	0
285351	s__Flavimobilis marinus	k__Bacteria	p__Actinobacteria	c__Actinomycetia	o__Micrococcales	f__Jonesiaceae	g__Flavimobilis	0	0	0	0	0	1.07852	1.1214	0
292587	s__Synechococcus rubescens	k__Bacteria	p__Cyanobacteria	c__unclassified Cyanobacteria class	o__Synechococcales	f__Synechococcaceae	g__Synechococcus	0	0.177534	0.291455	0	0	0	0	0
316278	s__Synechococcus sp. RCC307	k__Bacteria	p__Cyanobacteria	c__unclassified Cyanobacteria class	o__Synechococcales	f__Synechococcaceae	g__Synechococcus	0.417588	0.29589	0.353466	0	0	0	0	0
316279	s__Synechococcus sp. CC9902	k__Bacteria	p__Cyanobacteria	c__unclassified Cyanobacteria class	o__Synechococcales	f__Synechococcaceae	g__Synechococcus	7.27094	9.00384	9.44438	11.2009	0	0	0	0
361055	s__Rubritalea marina	k__Bacteria	p__Verrucomicrobia	c__Verrucomicrobiae	o__Verrucomicrobiales	f__Rubritaleaceae	g__Rubritalea	0	0	0	0	1.80009	1.83348	1.54859	1.52905
394805	s__Thioprofundum hispidum	k__Bacteria	p__Proteobacteria	c__Gammaproteobacteria	o__Chromatiales	f__Thioprofundaceae	g__Thioprofundum	0	0	0	0	0	1.9629	0	5.00765
430797	s__Rubritalea spongiae	k__Bacteria	p__Verrucomicrobia	c__Verrucomicrobiae	o__Verrucomicrobiales	f__Rubritaleaceae	g__Rubritalea	0	0	0	0	6.23972	4.07679	5.26878	7.95107
437505	s__Granulosicoccus antarcticus	k__Bacteria	p__Proteobacteria	c__Gammaproteobacteria	o__Chromatiales	f__Granulosicoccaceae	g__Granulosicoccus	0	0	0	0	2.4405	4.83175	0	1.52905
444440	s__Anderseniella baltica	k__Bacteria	p__Proteobacteria	c__Alphaproteobacteria	o__Hyphomicrobiales	f__Parvibaculaceae	g__Anderseniella	0.356178	0.953425	0	0.726979	0	0	0	0
519423	s__Enemella evansiae	k__Bacteria	p__Actinobacteria	c__Actinomycetia	o__Propionibacteriales	f__Propionibacteriaceae	g__Enemella	0	0	0	0	1.10775	0	0	1.79664
585423	s__Synechococcus sp. KORDI-49	k__Bacteria	p__Cyanobacteria	c__unclassified Cyanobacteria class	o__Synechococcales	f__Synechococcaceae	g__Synechococcus	0.466716	0.60274	0.892968	0.484653	0	0	0	0
588604	s__Granulosicoccus coccoides	k__Bacteria	p__Proteobacteria	c__Gammaproteobacteria	o__Chromatiales	f__Granulosicoccaceae	g__Granulosicoccus	0	0	0	0	2.328	5.75928	0	2.1789
667306	s__Aciditerrimonas ferrireducens	k__Bacteria	p__Actinobacteria	c__Acidimicrobiia	o__Acidimicrobiales	f__Acidimicrobiaceae	g__Aciditerrimonas	0	0	0	0	18.1653	15.7895	16.2157	10.9327
676199	s__Demequina oxidasica	k__Bacteria	p__Actinobacteria	c__Actinomycetia	o__Micrococcales	f__Demequinaceae	g__Demequina	0	0	0	0	0	1.22951	0	1.94954
980254	s__Roseimaritima ulvae	k__Bacteria	p__Planctomycetes	c__Planctomycetia	o__Pirellulales	f__Pirellulaceae	g__Roseimaritima	0	0	0	0	1.24621	0	1.83339	0
1155384	s__Glutamicibacter sp. ZJUTW	k__Bacteria	p__Actinobacteria	c__Actinomycetia	o__Micrococcales	f__Micrococcaceae	g__Glutamicibacter	0	0	0	0	0	1.29422	3.00819	1.79664
1219491	s__Actinomadura sp. WMMB 499	k__Bacteria	p__Actinobacteria	c__Actinomycetia	o__Streptosporangiales	f__Thermomonosporaceae	g__Actinomadura	0	0	0	0	1.9299	1.63934	1.94019	1.75841
1280380	s__Synechococcus sp. KORDI-100	k__Bacteria	p__Cyanobacteria	c__unclassified Cyanobacteria class	o__Synechococcales	f__Synechococcaceae	g__Synechococcus	0.417588	0.179726	0.217041	0	0	0	0	0
1384459	s__Methyloceanibacter caenitepidi	k__Bacteria	p__Proteobacteria	c__Alphaproteobacteria	o__Hyphomicrobiales	f__Hyphomicrobiaceae	g__Methyloceanibacter	0.331614	0	0	0	0	0	1.74439	2.1789
1608957	s__Euzebya pacifica	k__Bacteria	p__Actinobacteria	c__Nitriliruptoria	o__Euzebyales	f__Euzebyaceae	g__Euzebya	0	0	0	0	2.76936	2.84728	1.58419	2.02599
1650658	s__Actinobacteria bacterium IMCC26256	k__Bacteria	p__Actinobacteria	c__Actinomycetia	o__unclassified Actinomycetia order	f__unclassified Actinomycetia family	g__unclassified Actinomycetia genus	0	0	0	0	2.77802	1.48835	2.75899	1.75841
1742923	s__Thermostilla marina	k__Bacteria	p__Planctomycetes	c__Planctomycetia	o__Pirellulales	f__Thermoguttaceae	g__Thermostilla	0.343896	0.190685	0.285254	0.83468	1.39334	0.992235	0	1.64373
1837375	s__Aurantibacter crassamenti	k__Bacteria	p__Bacteroidetes	c__Flavobacteriia	o__Flavobacteriales	f__Flavobacteriaceae	g__Aurantibacter	0	0	0	0	4.9762	14.9051	2.52759	0
1930274	s__Roseimaritima multifibrata	k__Bacteria	p__Planctomycetes	c__Planctomycetia	o__Pirellulales	f__Pirellulaceae	g__Roseimaritima	0	0	0	0	1.3241	0	1.79779	0
1930276	s__Adhaeretor mobilis	k__Bacteria	p__Planctomycetes	c__Planctomycetia	o__Pirellulales	f__Lacipirellulaceae	g__Adhaeretor	0	0	0	0	1.68758	1.7472	2.18939	1.87309
2053591	s__Planctomycetales bacterium	k__Bacteria	p__Planctomycetes	c__Planctomycetia	o__Planctomycetales	f__unclassified Planctomycetales family	g__unclassified Planctomycetales genus	0	0	0.248047	0	0	1.10009	1.49519	1.37615
2107713	s__Aeromicrobium sp. A1-2	k__Bacteria	p__Actinobacteria	c__Actinomycetia	o__Propionibacteriales	f__Nocardioidaceae	g__Aeromicrobium	0	0	0	0	0	1.48835	1.38839	0
2499145	s__Rhodococcus sp. X156	k__Bacteria	p__Actinobacteria	c__Actinomycetia	o__Corynebacteriales	f__Nocardiaceae	g__Rhodococcus	0	0	0	0	1.74816	1.50992	1.33499	1.72018
2527962	s__Planctomycetes bacterium K2D	k__Bacteria	p__Planctomycetes	c__unclassified Planctomycetes class	o__unclassified Planctomycetes order	f__unclassified Planctomycetes family	g__unclassified Planctomycetes genus	0	0	0	0	1.42795	1.05695	1.77999	2.29358
2527968	s__Aureliella helgolandensis	k__Bacteria	p__Planctomycetes	c__Planctomycetia	o__Pirellulales	f__Pirellulaceae	g__Aureliella	0	0	0	0	3.32324	2.78257	2.52759	2.56116
2527970	s__Blastopirellula retiformator	k__Bacteria	p__Planctomycetes	c__Planctomycetia	o__Pirellulales	f__Pirellulaceae	g__Blastopirellula	0	0	0	0	2.37127	2.32959	1.67319	2.10245
2527972	s__Aeoliella mucimassa	k__Bacteria	p__Planctomycetes	c__Planctomycetia	o__Pirellulales	f__Lacipirellulaceae	g__Aeoliella	0	0	0	0	2.51839	1.18637	2.08259	2.52294
2527984	s__Bremerella volcania	k__Bacteria	p__Planctomycetes	c__Planctomycetia	o__Pirellulales	f__Pirellulaceae	g__Bremerella	0	0	0	0	5.13198	3.19241	10.9648	8.48624
2527990	s__Rosistilla oblonga	k__Bacteria	p__Planctomycetes	c__Planctomycetia	o__Pirellulales	f__Pirellulaceae	g__Rosistilla	0	0	0	0	1.8347	1.3805	1.40619	0
2527995	s__Symmachiella dynata	k__Bacteria	p__Planctomycetes	c__Planctomycetia	o__Planctomycetales	f__Planctomycetaceae	g__Symmachiella	0	0	0	0	1.45392	1.22951	3.15059	2.59939
2528009	s__Pirellulimonas nuda	k__Bacteria	p__Planctomycetes	c__Planctomycetia	o__Pirellulales	f__Lacipirellulaceae	g__Pirellulimonas	0	0	0	0	1.82605	1.61777	3.89818	2.3318
2528029	s__Gimesia panareensis	k__Bacteria	p__Planctomycetes	c__Planctomycetia	o__Planctomycetales	f__Planctomycetaceae	g__Gimesia	0	0	0	0	1.4193	0	1.58419	1.79664
2572087	s__Candidatus Saccharibacteria bacterium oral taxon 955	k__Bacteria	p__Candidatus Saccharibacteria	c__unclassified Candidatus Saccharibacteria class	o__unclassified Candidatus Saccharibacteria order	f__unclassified Candidatus Saccharibacteria family	g__unclassified Candidatus Saccharibacteria genus	0	0	0	0	1.10775	1.01381	1.33499	0
