# Supplementary material for: Microbiota responses to environmental stress in mobile and sessile marine invertebrates: evidence for the effect of dissolved oxygen variations
Source: Front Microbiol. 2026 May 13;17:1764313. doi: 10.3389/fmicb.2026.1764313 (PMC13215113; doi:10.3389/fmicb.2026.1764313)
Supplement: Supplementary file 1 [file Supplementary_file_1.zip › Table_S1.xlsx]

## Sheet: Tax_id_Count
tax_id	S.Ch_G1	S.Ch_G2	S.P_G1	S.Ch_DG1	S.Envir1	S.Envir2	S.P_G2	S.P_DG1	S.P_DG2	S.Ch_DG2	W.Envir2	W.P_G1	W.P_G2	W.P_DG1	W.P_DG2	W.Ch_G1	W.Ch_G2	W.Ch_DG1	W.Ch_DG2	W.Envir1
94	0	0	0	0	0	0	0	0	0	0	0	0	0	0	0	0	0	0	0	53
100	0	0	0	0	0	0	0	0	0	0	0	0	0	52	0	0	0	0	0	0
119	0	0	0	0	0	0	0	0	0	0	0	0	0	105	74	0	0	0	38	0
124	0	0	0	0	0	0	0	0	0	0	0	0	0	0	0	149	55	71	69	0
150	0	0	67	0	0	0	33	0	31	0	0	0	0	0	0	0	0	0	0	0
151	0	0	70	0	0	0	55	0	0	0	0	0	0	0	0	0	0	0	0	0
195	0	0	0	0	0	64	0	52	0	42	0	0	0	0	0	0	0	0	0	0
196	0	0	0	0	0	0	0	36	0	0	0	0	0	0	0	0	0	0	0	0
197	0	0	0	0	0	263	0	198	0	171	0	0	90	0	0	0	0	0	108	0
198	0	0	0	0	0	114	0	108	0	63	0	0	0	0	0	0	0	0	36	0
201	0	0	0	0	0	62	0	46	0	0	0	0	0	0	0	0	0	0	0	0
210	64	48	0	0	0	973	114	636	75	542	162	197	399	144	79	0	131	195	552	130
213	0	0	0	0	0	97	0	65	0	47	0	0	0	0	0	0	0	0	40	0
263	144	48	41	0	0	67	0	0	0	74	148	0	0	0	0	0	0	0	71	105
287	0	0	124	0	59	60	39	0	40	0	86	0	0	0	0	0	50	0	0	114
294	0	0	0	0	0	65	65	0	0	0	83	0	0	0	0	0	0	0	0	104
303	0	0	38	0	0	0	0	0	0	0	107	0	0	0	0	0	0	0	0	89
317	0	0	0	0	0	0	0	0	0	0	0	0	0	0	0	0	0	0	0	50
339	0	0	0	0	0	0	0	23	0	0	0	0	0	0	0	0	0	0	0	0
346	0	0	0	0	0	77	0	52	0	46	0	0	0	0	0	0	0	0	0	0
347	0	0	0	0	0	120	0	69	0	0	0	0	0	0	0	0	0	0	0	0
381	56	51	0	52	0	0	0	0	0	0	0	0	0	0	0	0	0	102	80	0
408	0	0	0	0	56	0	0	0	0	0	0	0	0	0	0	0	0	0	0	0
414	0	0	0	0	53	0	0	0	0	0	117	0	0	0	0	0	62	0	54	102
415	0	0	0	0	71	63	0	0	0	0	102	0	0	0	0	0	80	0	0	68
446	0	0	0	0	51	81	0	0	0	0	0	41	104	79	61	0	0	0	0	71
470	0	0	0	0	0	70	0	0	0	0	134	0	0	42	0	176	0	0	0	158
485	101	53	0	0	0	115	0	54	0	42	0	0	0	0	0	0	0	0	39	0
487	80	0	0	0	0	0	0	51	0	54	0	0	0	0	0	0	0	0	67	0
546	161	119	0	0	0	108	0	0	0	78	71	0	0	0	0	0	0	0	95	0
562	286	144	42	0	0	251	165	75	90	138	170	0	0	70	31	150	0	0	201	136
573	0	0	47	0	0	0	0	0	53	0	0	0	0	0	0	0	0	0	0	0
624	185	84	0	0	0	84	82	0	57	96	93	0	0	41	0	0	0	0	106	59
666	0	0	0	0	0	59	0	0	0	0	0	48	0	0	0	0	0	0	0	0
769	0	0	0	0	0	0	30	0	0	0	0	33	0	0	0	0	0	0	0	0
770	0	0	0	0	0	0	78	0	0	0	0	80	0	0	0	0	0	0	0	0
777	0	0	0	0	105	92	0	0	0	0	113	0	0	0	0	0	0	0	0	89
779	0	0	0	0	0	0	0	0	0	0	0	163	0	0	0	0	0	0	0	0
781	0	0	242	0	0	0	0	0	0	0	0	0	0	0	0	0	0	0	0	0
782	0	0	97	0	0	0	0	0	0	0	0	0	0	0	0	0	0	0	0	0
784	0	0	808	0	0	0	40	0	0	0	0	0	0	0	0	0	0	0	0	0
785	0	0	94	0	0	0	29	0	0	0	0	0	77	0	0	0	0	0	0	0
786	0	0	80	0	0	0	0	0	0	0	0	66	0	0	0	0	0	0	0	0
787	0	0	92	0	0	0	0	0	0	0	0	0	0	0	0	0	0	0	0	0
788	0	0	132	0	0	0	0	0	0	0	0	33	0	0	0	0	0	0	0	0
817	0	0	0	0	0	0	36	0	0	0	0	0	0	0	0	0	0	0	0	0
827	0	0	0	0	0	150	0	72	0	0	0	0	0	0	0	0	0	0	42	0
837	0	0	0	0	0	0	30	0	0	0	0	0	0	0	0	0	0	0	0	0
859	0	0	0	0	0	0	0	0	0	0	0	28	0	0	0	0	0	0	0	0
860	0	0	0	0	0	0	0	0	0	0	0	0	0	54	0	0	0	0	0	0
917	0	0	0	0	0	0	0	0	0	0	0	0	0	0	0	0	51	0	0	0
944	0	0	0	0	0	0	0	0	0	0	0	180	0	0	0	0	0	0	0	0
945	0	0	0	0	0	0	0	0	0	0	0	60	0	0	0	0	0	0	0	0
948	0	0	0	0	0	0	64	0	0	0	0	380	0	0	0	0	0	0	0	0
950	0	0	0	0	0	0	0	0	0	0	0	52	0	0	0	0	0	0	0	0
951	0	0	0	0	0	0	0	0	0	0	0	429	0	0	0	0	0	0	0	0
955	0	0	0	0	0	0	0	0	0	0	0	37	0	0	0	0	0	0	0	0
981	0	0	0	0	0	0	47	0	0	0	0	0	0	0	0	0	0	0	0	0
982	0	0	53	0	0	0	36	0	0	0	0	0	0	0	0	0	0	0	0	0
995	0	0	237	0	0	0	329	52	48	0	0	0	94	0	0	0	0	0	0	0
996	0	0	0	0	0	0	37	0	0	0	0	0	0	0	0	0	0	0	0	0
999	0	0	0	0	0	0	28	0	0	0	0	0	0	0	0	0	0	0	0	0
1003	0	0	0	0	0	0	42	0	0	0	0	0	0	0	0	0	0	0	0	0
1008	0	0	0	0	0	0	0	0	0	0	90	0	0	0	0	0	0	0	0	51
1026	0	0	57	0	0	0	49	0	0	0	0	0	0	0	0	0	0	0	0	0
1027	0	0	0	0	0	0	28	0	0	0	0	0	0	0	0	0	0	0	0	0
1031	0	0	0	0	0	0	0	0	0	0	0	0	0	0	0	0	0	0	0	53
1063	0	0	0	0	53	0	0	0	0	0	0	0	0	0	0	0	0	0	0	0
1076	0	0	0	0	0	0	0	0	0	0	73	0	0	0	0	0	0	0	0	0
1126	0	0	0	0	0	0	40	25	127	0	0	37	0	49	19	0	0	0	0	0
1148	0	0	0	78	111	0	0	0	78	0	0	0	0	36	0	0	0	0	0	0
1164	0	0	40	650	1220	839	143	220	2249	362	113	130	758	922	227	0	0	0	0	88
1165	0	0	45	115	293	129	161	86	516	0	148	52	247	271	93	0	0	0	0	116
1184	0	0	0	0	58	0	0	0	0	0	0	0	0	0	0	0	0	0	0	0
1219	0	0	0	0	0	80	0	0	61	0	92	70	561	313	49	0	0	0	0	71
1245	0	0	82	0	0	0	28	0	0	0	0	0	0	0	0	0	0	0	0	0
1246	0	0	109	0	0	0	0	0	0	0	0	0	0	0	0	0	0	0	0	0
1270	0	0	0	0	0	0	0	0	0	0	163	0	0	0	0	135	60	88	53	115
1280	0	0	0	83	0	0	0	0	0	76	0	0	0	37	26	0	0	0	45	0
1392	0	0	0	0	0	0	0	0	0	0	0	0	0	39	0	0	0	0	0	0
1396	0	0	0	48	0	58	0	26	50	51	0	0	79	120	43	0	0	0	0	0
1397	0	0	0	0	0	0	0	0	0	0	0	0	0	40	33	0	0	0	0	0
1404	0	0	0	0	0	0	0	0	0	0	0	0	0	81	31	0	0	0	0	0
1428	0	0	41	50	66	169	47	95	80	86	0	40	134	200	54	0	0	0	36	83
1491	0	0	0	0	86	85	0	30	77	0	74	0	82	82	0	0	0	0	0	91
1496	0	0	0	0	0	0	0	0	60	0	0	0	0	73	32	0	0	0	0	0
1502	0	0	0	0	0	0	0	0	0	0	121	0	0	0	0	0	0	0	0	93
1505	0	0	0	0	0	0	0	0	0	0	0	0	0	38	0	0	0	0	0	0
1520	0	0	0	0	0	0	0	0	0	0	0	0	0	35	0	0	0	0	0	0
1584	0	0	44	0	0	0	0	0	0	0	0	0	0	0	0	0	0	0	0	0
1599	0	0	0	0	0	0	0	0	0	0	0	0	0	37	0	0	0	0	0	0
1747	0	0	0	0	0	0	141	31	0	0	0	0	0	0	0	0	0	0	0	0
1829	0	0	0	0	0	0	0	0	0	0	0	0	0	0	0	0	0	67	0	0
2145	0	0	42	0	0	0	0	0	0	0	0	0	0	0	0	0	0	0	0	0
2350	261	0	0	0	96	72	0	0	0	0	373	0	0	0	0	341	211	0	0	248
2360	0	0	0	0	0	0	0	0	0	0	0	0	0	0	0	126	58	0	0	0
2371	0	0	0	0	0	0	0	50	0	0	0	0	0	0	0	0	0	0	0	0
2434	0	0	0	0	76	0	0	0	0	0	0	0	0	0	0	0	0	0	0	0
2743	0	0	0	0	0	0	0	0	0	0	0	0	0	0	0	0	48	0	0	0
28072	0	0	0	0	0	0	0	0	73	0	0	0	0	37	0	0	0	0	0	0
28080	0	0	0	0	0	0	0	0	0	0	0	25	0	0	0	0	0	0	0	0
28110	66	0	0	0	0	0	0	0	0	0	0	0	0	0	0	0	0	0	0	0
28141	115	0	0	0	0	105	0	0	0	52	0	0	0	0	0	0	0	0	99	0
28197	0	0	0	0	0	484	0	455	0	313	0	0	232	46	60	0	59	106	225	53
28198	0	0	0	0	0	478	0	402	0	276	78	0	228	47	0	0	63	115	242	0
28199	0	0	38	0	0	483	0	394	0	280	0	0	235	74	31	0	0	103	232	84
28200	0	0	0	0	0	241	0	196	0	129	0	0	135	0	0	0	0	0	105	0
28229	0	0	75	0	56	0	49	0	67	0	0	0	0	0	0	0	0	0	0	0
28251	0	0	0	0	0	0	32	0	0	0	0	0	0	0	0	0	0	0	0	0
28262	0	0	0	0	0	62	0	48	0	0	0	0	0	0	0	0	0	0	0	0
28450	111	0	37	0	0	124	0	51	0	0	0	0	0	0	0	0	0	0	83	60
28901	159	60	50	0	52	192	63	50	97	124	170	0	0	70	0	267	77	0	137	155
29355	0	0	0	0	0	0	0	0	0	0	0	0	0	0	0	222	0	0	0	0
29410	0	0	0	0	0	0	0	0	0	0	0	19	225	69	0	0	0	0	0	0
29459	0	0	63	45	0	0	0	0	0	42	0	0	0	0	0	0	0	0	73	77
29510	0	0	98	0	0	0	0	0	0	0	0	0	0	0	0	0	0	0	0	0
32051	0	0	0	0	0	0	0	0	0	0	0	165	743	286	64	0	0	0	0	0
32054	0	0	0	155	537	341	71	97	565	90	122	38	143	205	48	0	0	0	0	88
33070	0	0	0	0	0	0	0	0	33	0	0	0	0	0	0	0	0	0	0	0
33968	0	0	88	0	0	0	0	0	0	0	0	0	0	0	0	0	0	0	0	0
33989	0	0	42	0	0	0	0	0	0	0	0	0	0	0	0	0	0	0	0	0
33990	0	0	297	0	0	0	50	0	0	0	0	28	0	0	0	0	0	0	0	0
33991	0	0	160	0	0	0	0	0	0	0	0	0	0	0	0	0	0	0	0	0
33992	0	0	159	0	0	0	0	0	0	0	0	0	0	0	0	0	0	0	0	0
33994	0	0	0	0	0	0	0	0	0	0	0	1717	160	0	0	0	0	0	0	0
34058	0	0	0	0	51	0	0	0	0	0	0	0	0	0	0	195	68	0	0	0
34086	0	0	0	0	0	0	127	30	0	0	0	0	0	0	0	0	0	0	0	0
35757	0	0	0	0	0	208	0	114	0	106	0	0	92	0	0	0	0	0	75	0
35786	0	0	0	0	0	0	0	0	66	0	0	0	0	0	0	0	0	0	0	0
35788	0	0	41	0	0	0	0	0	0	0	0	0	0	0	0	0	0	0	0	0
35790	0	0	204	0	0	0	41	0	0	0	0	125	0	0	0	0	0	0	0	0
35791	0	0	225	0	0	0	0	0	0	0	0	0	0	0	0	0	0	0	0	0
35792	0	0	0	0	0	0	0	0	0	0	0	59	0	0	0	0	0	0	0	0
35795	0	0	0	0	0	0	0	0	0	0	0	27	0	0	0	0	0	0	0	0
35799	0	0	0	0	0	0	0	0	0	0	0	0	0	0	0	0	119	0	0	0
35801	0	0	63	0	0	0	33	0	32	0	98	0	0	0	0	0	0	0	0	51
36812	0	0	0	0	0	0	0	0	0	0	0	0	0	41	0	0	0	0	0	0
37453	0	0	39	0	0	0	0	0	0	0	0	0	0	0	0	0	0	0	0	0
37482	0	0	0	0	0	0	0	0	0	0	0	0	0	0	0	0	0	0	46	0
37816	0	0	43	0	0	0	0	0	0	0	0	0	0	0	0	0	0	0	0	0
37919	0	0	0	0	0	0	0	0	0	0	0	0	0	0	0	0	46	0	0	0
37928	0	0	0	0	0	0	0	0	0	0	0	0	0	0	0	160	93	0	0	0
38293	209	81	53	0	0	111	0	46	0	127	73	0	0	0	0	0	0	0	130	0
39766	0	0	0	0	0	138	0	123	0	66	0	0	0	0	0	0	0	0	59	0
39791	0	0	0	0	0	78	0	32	0	0	0	0	0	0	0	0	0	0	38	0
40269	0	0	51	0	0	0	0	0	0	0	0	0	0	0	0	0	0	0	0	0
40324	0	0	0	47	0	187	0	157	0	148	0	0	91	0	0	0	0	0	88	0
42239	0	0	0	0	0	0	0	0	0	0	0	0	0	0	0	0	54	0	0	0
42253	0	0	0	0	0	0	0	0	0	0	99	0	0	0	0	0	0	0	0	70
42443	0	0	0	0	191	119	0	0	41	0	162	0	0	0	0	173	165	0	63	120
43064	0	0	0	0	0	0	0	0	0	0	0	0	79	110	0	0	0	0	0	0
44674	0	0	0	0	0	248	0	212	0	126	0	0	0	37	0	0	0	0	110	0
45056	0	0	0	0	0	0	0	0	0	0	0	0	87	48	0	0	0	0	0	0
45248	0	0	0	0	0	0	0	0	0	0	219	0	0	0	0	0	0	0	0	141
45254	0	0	0	0	0	0	29	0	0	0	0	0	0	0	0	0	0	0	0	0
46234	0	0	0	47	136	62	0	28	176	0	0	0	0	63	19	0	0	0	0	0
46503	0	0	158	0	0	0	142	42	0	0	0	0	0	0	0	0	0	0	0	0
47495	0	0	0	0	61	0	0	0	0	0	80	0	0	0	0	0	0	0	0	78
47959	72	0	0	0	0	112	0	60	0	62	0	0	0	0	0	0	0	0	56	0
49186	0	0	0	0	0	0	0	0	0	0	103	0	0	0	0	0	0	0	0	72
52443	0	0	45	0	0	0	0	0	0	0	0	0	0	0	0	0	0	0	0	0
53366	0	0	0	0	0	0	0	0	0	0	0	0	0	0	0	0	51	0	0	0
53635	0	0	0	0	0	0	0	0	0	0	106	0	0	0	0	634	186	290	87	66
53946	97	111	0	0	0	0	0	0	0	0	0	0	0	0	0	0	0	0	0	0
54308	0	0	0	0	0	0	30	0	0	0	0	0	0	0	0	0	0	0	0	0
54313	0	0	0	0	0	0	0	28	45	0	0	0	0	0	0	0	0	0	0	0
54565	101	0	0	0	0	0	0	0	0	42	0	0	0	0	0	0	0	0	61	0
56459	0	0	0	0	0	0	0	24	0	0	0	0	0	0	0	0	0	0	0	0
57000	0	0	0	0	60	0	0	0	0	0	0	0	0	0	0	0	0	0	0	0
57002	0	0	0	0	73	74	0	0	0	0	0	0	0	0	0	0	0	0	0	0
59405	0	0	0	0	0	72	0	0	0	0	0	0	0	0	0	0	0	0	0	0
59600	0	0	0	0	0	0	0	0	0	0	0	0	0	0	0	0	72	0	0	0
59930	0	0	0	0	0	0	0	0	0	0	0	42	151	80	22	0	0	0	0	0
59932	0	0	0	0	0	0	0	0	0	0	0	0	86	0	0	0	0	0	0	0
60890	0	0	55	41	80	80	39	56	138	0	89	0	0	0	0	0	0	0	0	72
60920	0	0	0	0	0	0	0	0	0	0	73	0	0	0	0	778	274	389	159	0
61646	109	54	0	0	0	0	76	0	0	57	0	0	0	50	0	0	0	0	74	0
62322	0	0	0	0	0	0	0	0	0	0	0	0	0	0	0	247	0	0	0	0
63186	0	0	0	0	0	0	0	0	0	0	0	0	0	0	0	138	119	0	0	0
64471	0	0	0	0	0	0	0	0	0	0	1303	6942	38183	13189	3026	0	0	76	120	931
65553	0	0	0	0	0	402	0	320	0	208	0	0	153	64	0	0	0	70	164	0
66821	0	0	0	0	0	589	0	536	0	347	0	62	262	76	0	0	65	122	269	84
66850	0	0	0	0	0	0	0	0	0	0	82	0	0	0	0	0	0	0	0	77
70799	0	0	0	0	0	0	0	0	0	0	0	29	0	0	0	0	0	0	0	0
70993	0	0	46	0	0	0	184	42	0	0	0	0	0	0	55	0	0	0	0	0
70995	102	0	0	0	91	58	0	0	0	0	259	0	0	0	0	255	160	0	0	156
70997	128	0	0	0	89	74	32	0	0	0	337	0	0	0	0	296	220	0	0	249
71433	0	0	0	0	0	0	0	0	0	0	0	0	0	0	0	0	0	0	48	0
74426	0	0	0	0	0	0	0	0	0	0	0	0	0	53	0	0	0	0	0	0
75658	0	0	0	0	0	123	0	127	0	71	0	0	0	0	0	0	0	0	51	0
75985	0	49	0	0	0	0	0	0	0	0	0	0	0	0	0	0	0	0	52	0
76258	0	0	59	0	0	0	0	0	0	0	0	0	0	0	0	0	0	0	0	0
76980	193	101	0	103	76	0	0	0	0	0	0	0	0	0	0	156	49	0	0	0
77551	0	0	0	0	0	0	0	0	0	0	0	26	0	0	0	0	0	0	0	0
79329	0	0	97	0	0	0	112	0	0	0	0	0	0	0	0	0	0	0	0	0
80816	0	0	0	0	57	62	0	0	0	0	0	0	0	0	0	0	53	0	0	0
80849	0	0	0	0	0	0	0	0	0	0	0	36	0	45	0	0	0	0	0	0
81468	0	0	0	0	0	0	0	0	0	0	0	77	0	0	0	0	0	0	0	0
81476	601	327	0	0	58	898	371	348	199	518	505	81	171	339	587	0	0	489	1004	402
84588	0	0	0	0	0	0	0	0	0	0	0	29	272	75	17	0	0	0	0	0
84980	0	0	0	0	55	0	0	0	0	0	0	0	0	0	0	0	0	0	0	51
85701	0	0	0	0	0	0	0	0	0	48	0	0	0	0	0	0	0	0	0	0
86106	0	0	470	0	0	152	36	144	0	64	0	67	0	0	0	0	0	0	101	0
86957	0	0	0	0	0	60	0	0	49	0	0	0	0	39	0	0	0	0	0	0
90729	0	0	0	0	112	72	31	0	34	0	201	0	0	0	0	0	0	0	0	159
92487	0	0	0	0	58	0	0	0	0	0	467	0	0	0	0	0	0	0	0	369
92644	0	0	0	0	0	0	0	0	0	0	0	0	0	37	0	0	0	0	0	0
92938	0	0	0	0	70	94	0	29	102	0	0	0	0	56	0	0	0	0	0	0
95149	0	0	42	0	0	0	65	0	0	0	0	0	0	0	0	0	0	0	0	0
95486	0	0	0	0	0	0	0	24	0	0	0	0	0	0	0	0	0	0	0	0
96230	0	0	0	0	0	0	0	0	0	0	0	0	0	35	0	0	0	0	0	0
97084	0	0	0	0	65	0	0	0	0	0	0	0	0	0	0	0	0	0	0	0
99598	0	0	0	71	232	123	38	30	259	0	0	20	98	99	19	0	0	0	0	0
100901	0	0	0	0	0	0	35	0	0	0	0	25	0	0	0	0	0	0	0	0
102116	0	0	0	71	192	106	42	65	448	0	193	36	158	150	33	0	0	0	0	146
102235	0	0	0	0	0	0	0	0	62	0	0	0	0	54	23	0	0	0	0	0
104268	55	59	90	0	0	0	55	0	0	0	0	0	0	0	0	0	0	0	0	0
107401	53	50	68	0	0	0	50	0	0	0	0	0	0	0	0	0	0	0	0	0
109663	0	0	0	0	0	0	0	0	0	0	0	18	0	0	0	0	0	0	0	0
110662	0	0	0	0	0	0	0	0	0	0	0	0	154	64	17	0	0	0	0	0
111770	0	0	0	0	0	0	0	0	0	0	85	0	0	0	0	0	0	0	0	0
111781	0	0	0	0	81	81	0	0	45	0	0	0	0	113	23	0	0	0	0	0
114186	67	0	0	0	0	0	0	0	0	0	0	0	0	0	0	0	0	0	39	51
118323	0	0	0	107	159	79	0	0	92	0	0	23	0	74	25	0	0	0	0	0
121039	0	0	0	0	0	0	0	0	0	0	0	0	0	0	0	373	109	129	41	0
121719	0	0	0	0	0	0	0	0	0	0	0	33	0	0	0	0	0	0	0	0
125614	0	0	0	0	0	0	0	0	0	0	0	0	0	0	0	0	0	0	0	75
125627	0	0	0	0	0	0	0	0	0	0	88	0	0	0	0	0	0	0	0	71
128780	0	0	0	0	0	0	0	47	0	0	0	0	0	0	0	0	0	0	0	0
133453	0	0	0	0	0	0	0	0	0	0	84	0	0	0	0	0	0	0	0	68
136609	0	0	44	0	0	0	0	0	0	0	0	0	0	0	0	0	0	0	0	0
142058	0	0	0	0	0	0	0	0	0	0	0	172	0	0	0	0	0	0	0	0
142864	0	0	0	75	123	90	76	28	147	0	0	0	0	38	17	0	0	0	0	0
147645	0	0	0	0	0	0	0	0	0	0	0	0	0	0	0	0	0	0	0	73
148813	0	0	0	0	0	115	52	90	0	60	0	0	0	0	0	0	0	0	44	0
151895	0	0	0	0	0	0	97	0	0	0	0	0	0	0	0	0	0	0	0	0
153721	0	0	65	0	0	0	85	0	0	0	0	0	0	0	0	0	0	0	0	0
154981	0	0	0	0	0	0	0	0	0	0	74	0	0	0	0	0	0	0	0	66
155077	0	0	0	0	0	0	0	0	73	0	0	0	0	0	0	0	0	0	0	0
155978	0	0	0	49	143	108	0	0	67	0	97	31	216	211	65	0	0	0	0	85
156994	0	0	0	0	0	0	49	0	0	0	0	0	0	0	0	0	0	0	0	0
157463	0	0	64	0	0	0	0	0	0	0	0	0	0	0	0	0	0	0	0	0
160660	0	0	0	0	55	0	0	0	0	0	147	0	0	0	0	0	71	0	0	118
163665	0	0	0	0	0	0	28	0	0	0	0	0	0	0	0	0	0	0	0	0
164514	0	0	0	0	0	0	135	0	0	0	0	0	0	0	0	0	0	0	0	0
166314	0	0	0	0	0	0	0	0	0	0	0	60	306	88	15	0	0	0	0	0
169176	79	72	0	50	0	0	0	0	0	52	0	0	0	0	0	0	0	0	0	0
169402	0	0	0	0	0	0	43	0	0	0	0	205	0	0	0	0	0	0	0	0
174037	0	0	64	0	0	0	0	0	0	0	0	0	0	0	0	0	0	0	0	0
181663	0	0	0	0	0	0	0	43	0	0	0	0	0	0	0	0	0	0	0	0
184917	0	0	0	0	0	0	0	0	0	46	0	0	0	0	0	0	0	0	64	0
187493	0	0	41	0	0	0	46	0	0	0	0	0	0	0	0	0	0	0	0	0
188913	0	0	0	0	0	0	0	0	0	0	0	244	0	0	0	0	0	0	0	0
188932	0	0	0	0	0	0	30	0	0	0	0	0	0	0	0	0	0	0	0	0
191495	0	0	0	0	0	0	0	0	0	0	0	0	0	67	0	0	0	0	0	0
194424	0	0	0	0	0	168	0	114	0	89	0	0	0	0	0	0	0	0	82	0
195064	0	0	0	0	0	0	0	0	0	0	0	0	0	0	0	0	0	0	0	66
195248	0	0	0	0	59	0	0	0	0	0	0	0	0	55	23	0	0	0	0	0
195253	0	0	0	92	210	154	0	40	208	0	0	0	0	92	23	0	0	0	0	0
197482	0	0	0	0	0	316	0	275	0	198	0	0	97	0	0	0	0	0	112	0
207954	234	76	0	0	0	285	47	114	41	182	0	0	0	42	23	0	48	0	223	51
209649	0	0	0	0	0	0	0	0	0	0	0	0	0	0	0	719	118	184	105	0
209897	0	0	0	0	0	0	0	0	0	0	0	0	0	0	0	0	0	0	0	65
214856	0	0	0	0	0	0	31	0	0	0	0	0	0	0	0	0	0	0	0	0
220622	0	0	0	0	0	396	0	312	0	201	0	0	153	41	0	0	0	78	176	0
221822	0	0	0	0	88	101	0	0	0	44	102	0	0	0	0	0	0	0	0	103
226665	0	0	47	0	0	0	0	0	0	0	0	24	0	0	0	0	0	0	0	0
232348	0	0	0	0	0	0	0	0	0	0	0	26	118	59	0	0	0	0	0	0
234827	0	0	207	0	0	142	28	159	0	93	0	45	0	42	0	0	0	0	65	0
241425	0	0	0	0	62	128	81	0	108	0	113	33	78	156	30	0	0	0	0	120
241430	0	0	0	0	0	0	0	0	37	0	0	0	0	0	0	0	0	0	0	0
242600	0	0	66	0	0	0	101	0	0	0	0	0	0	0	0	0	0	0	0	0
244596	108	0	0	0	0	0	0	0	0	0	0	0	0	0	0	0	0	0	0	0
244787	0	0	0	0	0	68	0	42	0	59	0	0	0	0	0	0	0	0	64	0
246273	0	0	0	0	0	0	29	0	0	0	0	73	0	0	0	0	0	0	0	0
252967	0	0	111	0	0	0	73	0	0	0	0	0	0	0	0	0	0	0	0	0
253245	0	0	85	0	0	0	179	44	0	0	76	0	0	0	0	0	0	0	0	0
255507	0	0	0	0	0	148	0	121	0	73	0	0	0	0	0	0	0	0	62	0
258256	0	0	0	0	0	0	0	0	0	0	0	0	0	0	0	0	0	0	0	51
261292	0	0	0	0	0	0	0	0	0	0	0	0	0	0	0	126	159	0	0	0
261964	0	0	0	0	0	0	0	0	0	0	0	0	0	0	0	0	0	0	0	69
264148	0	0	0	0	0	0	0	0	0	0	0	0	0	0	0	0	0	0	43	0
264691	0	0	0	0	0	0	35	0	95	0	0	23	108	160	47	0	0	0	0	0
265606	0	0	0	0	54	69	0	0	0	0	0	0	0	0	0	0	0	0	0	0
266809	0	0	0	0	93	0	0	0	0	0	108	0	0	0	0	0	0	0	0	97
266951	49	0	0	0	0	0	0	0	0	0	0	0	0	0	0	0	0	0	0	55
269261	0	0	0	0	0	0	0	39	0	0	0	0	0	0	0	0	0	0	42	0
270495	0	0	82	0	0	0	0	0	0	0	0	0	0	0	0	0	0	0	0	0
270636	0	0	0	0	0	87	0	0	50	0	0	0	0	91	24	0	0	0	0	0
270915	0	0	0	0	0	0	69	0	0	0	0	0	0	0	0	0	0	0	0	0
270920	59	0	0	0	0	0	0	0	0	0	0	0	0	0	0	0	0	0	0	0
271065	0	0	40	0	0	0	0	0	0	0	0	0	0	0	0	0	0	0	0	0
271091	0	0	93	0	0	0	0	0	0	0	0	0	0	0	0	0	0	0	0	0
272131	0	0	0	0	0	0	0	0	34	0	0	0	0	0	0	0	0	0	0	0
274592	0	0	39	0	0	0	0	0	0	0	0	0	0	0	0	0	0	0	0	0
279832	0	0	40	0	0	0	0	0	0	0	0	0	0	0	0	0	0	0	0	0
281120	0	0	326	0	0	0	78	0	54	0	0	40	124	0	31	0	0	0	0	0
285351	0	0	0	0	0	0	0	0	0	0	0	0	0	0	0	0	50	63	0	0
287478	583	699	0	0	93	70	0	0	0	0	304	0	0	0	0	1387	1544	0	0	224
288436	220	208	78	279	113	0	0	0	0	119	106	0	0	0	0	186	47	0	0	113
290055	0	0	0	0	0	0	0	0	0	0	0	0	0	41	0	0	0	0	0	0
290400	0	0	0	0	79	80	0	0	0	0	121	0	0	0	0	0	0	0	0	99
291048	0	0	0	0	0	254	0	187	0	137	0	0	122	0	0	0	0	0	98	0
292587	0	0	0	0	0	0	0	0	0	0	0	0	81	47	0	0	0	0	0	0
295028	0	0	0	0	0	534	0	437	0	315	0	0	216	58	0	0	0	0	209	0
295089	178	174	0	163	0	0	0	0	0	191	0	0	0	0	0	0	0	0	0	0
295596	0	0	49	0	0	0	0	0	0	0	0	0	0	0	0	0	0	0	0	0
299262	0	0	49	0	138	95	49	0	83	0	94	0	82	0	0	0	0	0	0	89
299567	0	0	0	0	0	0	51	0	0	0	0	0	0	0	0	0	0	0	0	0
299583	50	0	0	0	0	0	0	0	0	0	0	0	0	0	0	0	0	0	0	0
301585	0	0	0	0	0	0	0	0	49	0	0	0	0	0	0	0	0	0	0	0
305900	0	0	111	0	0	0	0	0	0	0	0	0	0	0	0	0	0	0	0	0
310767	168	79	0	0	0	100	0	61	0	152	0	0	0	0	0	0	0	0	77	50
313368	86	74	0	0	0	0	0	0	0	0	0	0	0	0	0	0	0	0	45	0
313588	0	0	0	0	0	0	28	0	0	0	0	0	0	0	0	0	0	0	0	0
313598	0	0	49	0	0	0	54	0	0	0	0	0	0	0	0	0	0	0	0	0
314282	0	0	107	0	0	0	37	0	0	0	0	0	0	0	0	0	0	0	0	0
316068	0	0	99	0	0	0	106	0	0	0	0	0	80	0	0	0	0	0	0	0
316278	0	0	0	0	0	0	0	0	0	0	0	34	135	57	0	0	0	0	0	0
316279	0	0	0	0	0	0	0	0	0	0	113	592	4108	1523	416	0	0	0	0	76
317575	0	0	0	0	0	2332	188	1083	0	1945	614	250	1114	462	176	206	364	765	1586	404
321327	0	0	0	0	0	0	34	0	0	0	0	0	0	0	0	0	0	0	0	0
328812	0	0	39	0	0	0	91	0	0	0	0	0	0	0	0	0	0	0	0	0
330214	0	0	0	0	0	0	0	0	0	0	88	0	0	0	0	0	0	0	0	74
331696	0	0	0	0	0	0	0	0	0	0	0	0	0	41	0	0	0	0	0	0
335406	0	0	0	0	0	0	0	0	0	0	0	0	0	0	0	0	0	0	0	52
336810	0	0	0	0	0	0	38	0	0	0	0	0	0	0	0	0	0	0	0	0
337479	0	0	85	0	0	0	0	0	0	0	0	162	0	0	0	0	0	0	0	0
340021	0	0	0	0	0	0	0	0	32	0	0	0	0	0	0	0	0	0	0	0
340095	0	0	0	0	0	0	0	52	0	0	0	0	0	0	0	0	0	0	0	0
354246	0	0	0	0	0	0	0	0	0	0	100	0	0	0	0	0	73	0	0	57
359209	0	0	0	0	0	0	39	0	0	0	0	0	0	0	0	0	0	0	0	0
361055	0	0	0	0	0	0	0	0	0	0	0	0	0	0	0	208	85	87	40	0
361183	0	0	0	51	0	0	0	0	0	0	0	0	0	0	0	0	0	0	0	0
361581	53	0	59	0	0	0	0	0	0	0	0	0	0	0	0	0	0	0	0	0
364200	0	0	0	0	62	0	0	0	0	0	72	0	0	0	0	0	0	0	0	0
366522	0	0	0	0	0	135	0	93	0	70	0	0	0	0	0	0	0	0	49	0
367488	0	0	0	0	0	0	41	0	0	0	0	0	0	0	0	0	0	0	0	0
367806	0	0	43	0	0	0	85	0	0	0	0	0	0	0	0	0	0	0	0	0
369932	0	0	0	0	0	108	0	106	0	76	0	0	0	0	0	0	0	0	74	0
372072	0	0	0	109	0	0	0	0	0	0	0	0	0	0	0	0	0	0	0	0
374515	0	0	0	0	0	0	0	0	0	0	171	0	0	0	0	0	0	0	0	117
374981	0	0	0	0	74	0	0	0	41	0	0	18	0	0	0	0	0	0	0	0
379071	0	0	0	0	0	0	38	0	0	0	0	0	0	0	0	0	0	0	0	0
379347	0	0	43	0	0	0	45	0	0	0	0	0	0	0	0	0	0	0	0	61
380021	0	0	0	0	0	0	0	0	0	0	0	0	0	0	0	0	75	0	0	0
385682	0	0	48	0	0	0	34	0	0	0	0	0	0	0	0	0	0	0	0	0
386487	0	0	122	0	0	0	34	0	0	0	0	0	0	0	0	0	0	0	0	0
387092	0	0	0	0	0	0	0	41	0	0	0	0	0	0	0	0	0	0	0	0
387093	0	0	0	256	82	252	54	110	0	260	88	21	313	68	0	0	0	0	47	73
387638	0	0	0	0	0	0	34	0	0	0	0	0	0	0	0	0	0	0	0	0
388640	0	0	0	0	0	0	0	0	0	0	0	0	0	87	29	0	0	0	0	0
392723	0	0	135	0	0	0	142	32	35	0	0	0	87	0	47	0	0	0	0	0
393663	118	0	0	86	0	0	0	0	0	135	0	0	0	0	0	0	0	0	45	0
394733	0	69	0	0	0	0	0	0	0	0	0	0	0	0	0	219	156	78	50	0
394805	0	0	0	0	86	0	0	0	0	0	181	0	0	0	0	0	91	0	131	133
395922	0	0	0	0	0	71	0	55	0	0	0	0	0	0	0	0	0	0	0	0
395961	0	0	0	258	477	287	78	41	406	91	101	38	155	215	50	0	0	0	0	70
397271	0	0	0	0	0	0	0	0	0	0	0	0	0	0	0	0	0	0	0	59
398051	0	0	0	0	0	0	98	0	0	0	0	0	0	0	0	0	0	0	0	0
398052	0	0	0	0	0	0	46	0	0	0	0	0	0	0	0	0	0	0	0	0
398743	0	0	0	0	0	0	28	0	0	0	0	0	0	0	0	0	0	0	0	0
406548	0	0	0	0	0	0	0	0	0	0	0	0	0	0	0	0	0	0	40	0
407844	0	0	0	0	0	0	0	0	0	0	113	0	0	0	0	0	0	0	0	93
414048	0	0	0	0	0	0	166	33	0	0	0	0	0	0	0	0	0	0	0	0
414286	235	68	0	0	0	74	82	45	0	92	88	0	0	39	0	0	0	0	138	80
414288	0	0	0	0	102	0	34	0	0	0	0	0	0	0	0	0	0	0	0	0
417574	0	0	0	0	0	0	38	0	0	0	0	0	0	0	0	0	0	0	0	0
419007	66	0	0	0	0	0	0	0	0	0	0	0	0	0	0	0	0	0	62	50
420403	0	0	47	0	169	82	34	40	104	42	89	0	0	0	0	0	0	0	0	65
420999	0	0	0	0	83	65	0	0	0	0	89	0	0	0	0	0	0	0	0	89
430522	0	0	0	0	0	0	30	0	0	0	0	0	0	0	0	0	0	0	0	0
430797	0	0	0	0	58	0	0	0	0	0	0	0	0	0	0	721	189	296	208	0
430798	83	0	0	99	285	205	34	0	51	136	279	0	114	42	0	2820	757	3242	2605	217
433645	0	0	0	0	0	0	0	41	0	0	0	0	0	0	0	0	0	0	38	0
437505	0	0	0	0	81	0	0	0	0	0	353	0	0	0	0	282	224	0	40	293
437507	69	47	0	0	0	0	0	0	0	0	113	0	0	0	0	408	211	0	0	62
437900	0	0	0	0	0	0	0	0	0	0	0	0	0	0	0	0	54	0	0	0
441616	0	0	0	0	0	0	0	0	0	0	0	0	0	0	0	166	0	0	0	0
442714	0	0	0	0	0	0	31	0	0	0	0	0	0	0	0	0	0	0	0	62
443610	0	0	0	0	0	0	0	0	0	0	0	0	0	0	0	0	0	0	0	55
444440	0	0	0	0	172	164	0	0	0	0	741	29	435	0	27	0	0	0	0	535
446679	0	0	0	50	125	73	30	0	318	0	0	0	0	113	36	0	0	0	0	0
453840	209	179	0	255	101	0	0	0	0	200	131	0	0	0	0	162	0	0	51	90
454144	0	0	0	0	274	144	68	24	45	0	95	0	0	0	0	201	63	196	113	73
454146	0	0	0	0	53	0	0	0	0	0	0	0	0	0	0	0	0	0	0	0
454148	0	0	0	0	135	100	34	0	0	67	116	0	0	0	0	237	75	237	138	86
454162	0	0	1272	0	0	0	0	0	0	0	0	0	0	0	0	0	0	0	0	0
467091	190	0	0	195	84	0	0	0	0	233	449	0	117	73	42	1558	568	546	222	289
467093	68	0	0	222	372	266	32	26	64	149	500	26	263	168	37	747	434	547	166	309
467094	58	0	0	89	109	83	0	0	0	89	136	17	79	66	24	248	102	113	53	82
467174	0	0	96	0	0	0	0	0	0	0	0	0	0	0	0	0	0	0	0	0
467976	141	0	0	0	0	0	0	0	0	0	506	0	0	0	27	6132	2819	3513	1222	339
472175	980	1039	77	1056	512	425	43	0	43	850	609	0	105	0	0	1004	256	124	132	389
475083	0	0	0	0	109	102	0	0	0	0	216	0	0	0	0	0	0	0	0	157
477641	0	0	0	0	0	0	0	0	0	0	0	0	0	0	0	0	0	62	0	0
479936	0	0	0	0	0	1178	0	975	0	503	98	45	465	91	0	0	72	171	435	0
482564	0	0	0	0	68	0	0	0	117	0	0	17	0	67	34	0	0	0	0	0
483016	0	0	101	0	307	222	87	35	70	0	126	0	0	0	0	0	0	0	0	119
483324	0	0	0	0	0	0	0	0	0	0	0	0	0	0	0	204	70	0	0	0
486398	0	0	0	0	0	0	0	0	0	0	0	0	0	70	24	0	0	0	0	0
487320	0	0	0	0	0	0	0	0	34	0	146	0	0	0	0	0	0	0	0	109
492670	0	0	0	0	0	0	0	0	45	0	0	0	0	0	0	0	0	0	0	0
496056	0	0	594	0	103	96	790	123	71	0	0	59	314	0	164	0	0	0	0	0
505249	0	0	0	0	0	125	0	103	0	74	0	0	0	0	0	0	0	0	50	0
511435	0	0	0	0	0	0	39	0	0	0	0	0	0	0	0	0	0	0	0	0
517723	0	0	0	0	0	0	0	0	33	0	0	0	0	0	0	0	0	0	0	0
517724	0	0	2734	0	0	0	93	0	0	0	0	0	0	0	0	0	0	0	0	0
519423	0	0	0	0	0	0	0	0	0	0	0	0	0	0	0	128	0	0	47	0
522485	0	0	0	0	0	97	0	61	0	44	0	0	0	0	0	0	0	0	54	0
529703	0	0	0	0	0	0	28	0	0	0	0	0	0	0	0	0	0	0	0	0
535904	0	0	0	0	0	0	0	0	0	0	0	0	0	0	0	0	0	0	42	0
536018	0	0	0	51	0	0	0	0	0	0	0	0	0	0	0	0	0	0	0	0
538021	0	0	0	0	0	0	43	0	0	0	0	0	0	0	0	0	0	0	0	0
538381	0	0	0	0	0	0	0	0	0	0	0	0	0	0	0	0	0	0	0	53
543615	0	0	116	0	0	0	98	0	0	0	0	0	0	0	0	0	0	0	0	0
544718	0	0	0	0	0	154	0	122	0	90	0	0	0	0	0	0	0	0	77	0
551996	0	0	0	0	0	0	34	0	0	0	0	0	0	0	0	0	0	0	0	0
556288	0	0	0	0	0	0	0	0	0	0	0	0	0	0	0	0	0	0	46	0
561184	0	0	0	0	0	0	0	0	57	0	0	0	0	0	0	0	0	0	0	0
564835	0	0	43	0	0	0	128	34	0	0	0	0	0	0	0	0	0	0	0	0
569599	0	0	105	0	0	0	0	0	0	0	0	0	0	0	0	0	0	0	0	0
570162	328	354	0	0	0	0	0	0	0	0	172	0	0	0	0	1444	1122	0	0	123
571177	0	0	0	0	51	58	0	0	0	0	85	0	0	0	0	0	0	0	0	69
571298	0	0	0	0	139	130	0	0	0	44	77	35	0	38	0	0	0	0	0	70
574963	0	0	0	0	0	0	70	0	0	0	0	0	0	0	0	0	0	0	0	0
580166	0	0	0	0	0	0	0	0	0	0	78	0	0	0	0	0	0	0	0	59
585423	0	0	0	0	0	0	0	0	0	0	0	38	275	144	18	0	0	0	0	0
585425	0	0	0	0	0	0	0	0	0	0	0	32	211	0	0	0	0	0	0	0
585455	0	0	0	0	59	0	0	0	43	0	211	0	0	0	0	139	70	0	0	173
587753	58	0	0	0	0	0	0	0	0	0	0	0	0	0	0	0	0	0	0	0
588604	0	0	0	0	93	83	0	0	0	0	436	0	0	0	0	269	267	0	57	269
591197	0	0	0	0	0	0	0	0	0	0	73	0	0	0	0	0	0	0	0	67
591198	0	0	0	0	0	0	0	0	0	0	0	0	0	0	0	286	47	0	0	0
591372	0	55	0	0	0	0	0	0	0	76	0	0	0	0	0	184	0	0	42	0
603050	0	0	0	0	0	119	0	103	0	76	0	0	0	0	0	0	0	0	47	0
616952	0	0	0	0	0	0	0	0	0	0	0	0	0	0	0	0	0	0	0	65
626932	0	0	75	0	0	0	297	48	0	0	0	0	0	0	0	0	0	0	0	0
626937	0	0	0	0	0	0	0	53	0	0	0	0	0	0	0	0	0	0	0	0
634765	1172	228	0	89	276	205	0	0	0	49	457	23	0	0	19	11524	2698	1591	604	336
634771	0	0	0	0	0	0	86	0	0	0	0	0	0	0	0	0	0	0	0	0
641549	125	67	0	0	0	0	0	0	0	0	0	0	0	0	0	0	0	0	0	0
644220	0	0	0	0	113	102	27	0	59	0	217	0	0	0	0	0	0	0	0	153
644221	0	0	0	0	262	176	0	0	0	0	646	0	0	0	0	686	292	0	0	406
647720	0	0	0	0	0	0	0	0	53	0	0	0	0	0	0	0	0	0	0	0
647910	0	0	0	0	0	0	0	0	0	0	0	0	0	79	0	0	0	0	0	0
649756	0	0	0	0	0	0	0	0	0	0	0	0	0	62	30	0	0	0	0	0
650378	0	0	42	0	0	0	0	0	0	0	0	0	0	0	0	0	0	0	0	0
655353	0	0	0	1160	0	0	0	0	0	453	0	32	0	0	0	0	0	0	0	0
664426	0	0	0	0	144	75	0	0	0	0	121	0	0	0	0	0	0	0	56	83
665467	0	0	0	0	0	0	0	0	0	0	88	0	0	0	0	0	0	0	0	75
667303	50	0	0	0	0	0	0	0	0	0	0	0	0	0	0	0	0	0	0	0
667306	0	0	0	0	0	0	0	0	0	0	272	0	0	0	0	2099	732	911	286	167
669041	68	0	0	0	0	0	0	0	0	0	78	0	0	0	0	0	0	0	0	0
670154	204	84	0	314	86	0	0	0	0	278	133	0	0	0	0	147	54	0	37	76
670155	65	0	0	132	97	0	0	0	0	107	184	0	0	0	0	0	0	0	0	144
673862	0	0	0	0	0	0	0	23	0	0	0	20	114	64	30	0	0	0	0	0
674703	0	0	0	0	0	0	0	0	0	0	0	0	0	63	19	0	0	0	0	0
676199	0	0	0	0	0	0	0	0	0	0	0	0	0	0	0	0	57	0	51	0
679732	0	0	0	0	0	0	0	0	0	0	0	0	0	0	0	0	0	0	46	0
680125	0	0	0	0	0	0	0	0	0	0	161	0	0	0	0	0	0	0	0	131
685565	0	0	0	122	276	145	30	40	358	44	0	39	161	215	34	0	0	0	0	0
696762	66	0	0	48	0	0	0	0	0	56	0	0	0	0	0	0	0	0	0	0
708132	0	0	0	0	54	0	0	0	0	0	0	0	0	0	0	0	0	77	49	0
708186	0	0	0	0	0	146	0	112	0	61	0	0	0	0	0	0	0	0	62	0
713887	0	0	0	177	630	448	86	224	1574	113	145	98	430	595	156	0	0	0	0	106
714899	0	0	54	0	0	0	31	0	0	0	0	0	0	0	0	0	0	0	0	0
716816	0	0	0	0	0	0	37	0	0	0	88	0	0	0	0	0	0	0	0	67
718217	0	0	0	50	191	116	0	0	170	0	85	18	111	109	42	0	0	0	0	68
728003	0	0	42	0	100	94	0	0	0	0	75	0	0	0	0	0	0	0	0	52
744461	14257	20060	0	11242	1225	760	92	53	98	8714	910	33	113	0	25	9437	2833	952	690	647
745368	0	0	0	0	0	0	0	0	0	0	0	0	0	37	22	0	0	0	0	0
752179	0	0	353	0	0	0	0	0	0	0	0	0	0	0	0	0	0	0	0	0
754409	0	0	76	0	296	222	221	31	0	0	132	0	0	0	0	0	0	0	0	87
762954	0	0	0	0	0	0	29	0	0	0	0	0	0	0	0	0	0	0	0	0
765699	0	0	0	0	0	0	0	0	0	0	0	0	0	0	0	0	0	0	0	62
767892	0	0	0	0	0	0	0	0	0	0	0	107	122	0	0	0	0	0	0	0
866807	0	0	0	0	0	0	28	0	0	0	0	0	0	0	0	0	0	0	0	0
869962	0	0	0	0	0	0	40	0	0	0	0	0	0	0	0	0	0	0	0	0
877500	0	0	0	0	0	0	0	25	0	0	0	0	0	0	0	0	0	0	0	0
889453	0	0	0	0	0	0	28	0	0	0	0	0	0	0	0	0	0	0	0	0
907462	0	0	39	0	0	0	0	0	0	0	0	0	0	0	0	0	0	0	0	0
911112	0	0	409	0	0	0	0	0	0	0	0	0	0	0	0	0	0	0	0	0
913109	0	0	0	0	0	123	0	109	0	72	0	0	0	0	0	0	0	0	54	0
913829	0	0	0	0	0	0	0	0	0	0	85	0	0	0	0	0	80	0	0	64
927083	0	0	0	0	0	0	0	0	0	0	0	0	0	0	0	0	0	0	0	55
930805	0	0	0	0	127	88	40	0	0	0	0	0	0	0	0	0	0	0	0	60
930806	0	0	47	0	297	163	99	31	58	0	155	0	107	37	45	0	0	0	0	109
944547	0	0	0	0	0	125	0	103	0	63	0	0	0	0	0	0	0	0	65	0
980251	92	0	0	78	435	278	49	0	36	85	414	23	101	51	20	7223	1323	17210	4684	267
980254	0	0	0	0	53	0	0	0	0	0	0	0	0	0	0	144	0	103	0	0
983544	113	0	0	0	0	0	0	0	0	0	93	0	0	0	0	0	0	0	0	73
983548	0	0	0	0	0	0	0	0	0	0	0	0	0	0	0	0	0	85	38	0
988938	0	0	0	312	462	335	55	63	870	183	212	30	187	258	93	0	0	0	0	187
988946	0	0	44	906	1837	1068	186	241	1505	391	230	129	538	605	189	0	0	0	0	223
990371	0	0	110	0	0	0	1293	145	79	0	0	58	0	0	0	0	0	0	0	0
991904	0	0	0	0	0	0	0	0	0	0	0	0	0	0	0	0	0	0	0	51
996801	0	0	498	0	71	82	143	52	59	0	115	0	0	0	0	0	0	0	0	58
999627	0	0	0	0	137	109	0	0	0	0	140	0	0	0	0	0	0	0	0	104
1002870	0	0	0	0	0	0	0	0	0	0	0	0	0	96	29	0	0	0	0	0
1004304	0	0	39	0	0	0	34	0	0	0	0	0	0	0	0	0	0	0	0	0
1006155	0	0	0	0	0	0	0	0	0	0	0	0	0	71	0	0	0	0	0	0
1027273	0	0	115	0	0	0	0	0	0	0	0	0	0	0	0	0	0	0	0	0
1028214	0	0	0	0	0	0	41	0	0	0	0	0	0	0	0	0	0	0	0	0
1028746	0	0	0	0	0	0	34	0	0	0	0	0	0	0	0	0	0	0	0	0
1032072	0	0	0	0	0	239	0	180	0	158	0	0	120	0	0	0	0	0	147	0
1033854	0	0	0	0	54	68	34	0	0	0	185	0	0	0	0	0	63	0	0	152
1036133	0	0	583	0	0	0	0	0	0	0	0	0	0	0	0	0	0	0	0	0
1037362	0	61	52	59	53	0	29	0	0	50	111	0	0	0	0	0	0	0	0	79
1049199	62	0	0	0	0	0	0	0	0	0	0	0	0	0	0	0	0	0	0	0
1052257	153	0	0	0	0	0	0	0	0	0	577	0	0	0	0	6559	3549	1683	626	399
1073414	0	0	40	0	0	0	28	0	0	0	0	0	0	0	0	0	0	0	0	0
1074311	0	0	0	0	0	0	0	0	0	0	78	0	0	0	0	220	0	0	0	0
1076588	0	0	0	0	254	193	39	0	0	0	419	0	0	0	0	425	286	0	0	374
1080068	0	0	0	79	287	215	0	0	92	61	206	0	0	60	28	0	0	0	0	141
1080223	0	0	0	0	0	115	0	92	0	71	0	0	0	0	0	0	0	0	61	0
1087449	0	0	0	0	0	0	0	0	0	0	108	0	0	0	0	0	0	0	0	70
1099794	692	56	0	0	320	260	40	0	47	0	1211	0	0	0	0	1034	830	0	0	882
1117645	0	0	48	0	0	0	103	0	0	0	0	0	0	0	0	0	0	0	0	0
1122943	0	0	65	0	0	0	524	46	0	0	0	0	0	0	0	0	0	0	0	0
1128682	0	0	0	0	0	0	0	0	0	0	0	0	0	0	0	0	58	0	0	0
1129792	0	0	0	50	53	0	0	0	0	0	0	0	0	0	0	0	0	0	0	0
1137799	0	0	525	0	0	0	0	0	0	0	0	0	0	0	0	0	0	0	0	0
1141883	0	0	0	0	0	0	0	0	0	54	0	0	0	0	0	0	0	0	0	0
1155384	0	0	0	0	0	0	0	0	0	0	0	0	0	0	0	0	60	169	47	0
1155739	0	0	0	41	55	70	0	0	0	46	0	0	0	0	0	0	0	0	0	0
1171596	0	0	72	0	0	0	0	0	0	0	0	0	0	0	0	0	0	0	0	0
1173025	0	0	0	340	878	518	81	143	770	146	303	116	441	417	107	0	0	0	0	258
1173026	0	0	0	119	164	130	126	88	273	63	76	48	145	206	89	0	0	0	0	60
1173027	0	0	0	71	79	61	29	0	97	0	0	0	0	61	0	0	0	0	0	0
1173032	0	0	0	259	625	327	32	59	430	124	103	22	98	105	31	0	0	0	0	93
1173263	0	0	0	78	122	87	0	28	176	0	0	26	97	121	34	0	0	0	0	0
1176482	0	0	0	0	0	113	0	91	0	61	0	0	0	0	0	0	0	0	52	0
1176721	0	0	0	0	0	0	35	0	0	0	0	0	0	0	0	0	0	0	0	0
1177755	0	0	0	0	0	0	0	0	0	0	103	0	0	0	0	0	0	0	0	86
1178825	0	0	0	0	0	0	0	0	0	0	0	0	0	0	0	0	0	0	0	55
1196020	0	0	0	0	0	0	47	0	0	0	0	0	0	0	0	0	0	0	0	0
1197477	0	0	0	0	0	0	33	0	0	0	0	0	0	0	0	0	0	0	0	0
1204385	0	0	0	0	87	60	0	0	0	0	201	0	0	0	0	0	0	0	0	165
1206085	0	0	0	0	0	0	0	0	0	0	0	0	0	0	0	0	0	64	0	0
1207056	0	0	0	0	0	0	38	0	0	0	0	0	0	0	0	0	0	0	0	0
1210524	0	0	41	0	0	0	35	106	312	0	0	0	0	0	0	0	0	0	0	0
1210884	0	0	0	0	0	60	0	23	0	0	99	0	0	71	193	0	0	66	99	0
1211324	0	0	0	0	0	0	47	0	0	0	0	0	0	0	0	0	0	0	0	0
1215923	90	0	50	70	124	78	0	0	0	64	88	0	0	0	0	0	0	0	0	77
1217908	54	85	0	0	70	0	0	0	0	0	76	0	0	0	0	0	0	0	0	54
1219491	0	0	0	0	0	0	0	0	0	0	0	0	0	0	0	223	76	109	46	0
1220491	0	0	0	0	0	0	0	0	0	0	0	0	0	0	0	155	140	0	0	0
1223410	0	0	69	0	0	0	123	32	0	0	117	0	0	0	0	0	0	0	0	99
1224302	0	0	0	0	0	0	0	23	0	0	0	0	0	0	0	0	0	0	0	0
1227946	0	0	68	0	0	0	73	0	0	0	0	0	0	0	0	0	0	0	0	0
1230530	0	0	0	0	62	0	33	0	41	0	78	0	0	0	0	0	0	0	0	62
1230531	0	0	0	0	0	0	0	0	0	0	116	0	0	0	0	0	0	0	0	104
1230532	226	91	42	0	53	0	51	0	0	0	86	0	0	0	0	0	0	0	0	0
1234143	0	0	752	0	0	0	0	0	0	0	0	0	0	0	0	0	0	0	0	0
1234841	0	0	47	0	0	0	69	0	0	0	0	0	0	0	0	0	0	0	0	0
1242689	0	0	0	0	82	59	0	0	0	0	159	0	0	0	0	0	0	0	0	130
1242993	0	0	0	0	0	0	0	0	0	0	0	54	0	0	0	0	0	0	0	0
1245752	50	56	0	0	0	0	0	0	0	0	137	41	0	0	0	0	0	0	0	67
1247513	0	0	0	0	86	0	0	0	0	0	418	0	0	0	0	126	0	0	0	287
1248727	0	0	0	0	0	0	0	0	0	0	94	0	0	0	0	0	0	0	0	51
1249745	0	0	0	0	0	0	0	0	41	0	0	0	0	39	0	0	0	0	0	0
1257021	0	0	0	0	0	0	0	0	53	0	0	0	0	0	0	0	0	0	0	0
1259464	0	0	0	0	0	0	35	0	0	0	0	0	0	0	0	0	0	0	0	0
1261031	0	0	0	0	105	0	0	0	188	0	0	27	0	98	24	0	0	0	0	0
1261404	0	0	0	0	0	0	129	23	0	0	0	0	0	0	0	0	0	0	0	0
1267423	0	0	208	0	62	0	238	76	66	0	0	0	0	0	0	0	0	0	0	0
1273132	0	0	40	0	0	0	0	0	0	0	0	0	0	0	0	0	0	0	0	0
1278212	0	0	0	0	0	235	44	210	0	157	0	0	111	37	0	0	0	0	109	0
1280380	0	0	0	0	0	0	0	0	0	0	0	34	82	35	0	0	0	0	0	0
1280846	0	0	0	0	135	78	0	0	0	0	0	0	0	0	0	0	0	0	0	0
1284658	0	0	124	0	0	0	44	0	0	0	0	0	0	0	0	0	57	0	0	0
1287878	0	0	0	0	0	0	0	0	0	0	0	0	0	0	0	0	0	92	0	0
1288027	0	0	38	0	0	0	356	34	0	0	0	0	0	0	0	0	0	0	0	0
1288494	0	0	0	0	0	0	0	0	0	0	87	0	0	0	0	230	374	0	0	56
1293440	0	0	0	0	0	0	0	0	0	0	0	0	0	39	0	0	0	0	0	0
1294299	0	0	0	0	0	0	0	0	0	0	0	0	0	0	0	0	50	0	0	0
1295366	0	0	0	0	0	0	0	0	0	0	0	0	0	0	0	0	0	1360	1104	0
1302236	0	0	0	0	0	0	83	0	0	0	0	0	0	0	0	0	0	0	0	0
1306274	0	0	0	0	0	0	0	0	47	0	0	0	0	0	0	0	0	0	0	0
1307763	0	0	0	0	133	114	0	0	0	0	0	0	0	0	0	0	0	0	0	68
1312852	0	0	0	0	0	0	0	0	0	0	83	0	0	0	0	0	0	0	0	73
1317121	0	0	0	0	0	0	0	0	97	0	0	0	0	0	0	0	0	0	0	0
1317122	0	0	0	0	0	0	37	0	0	0	0	0	0	0	0	0	0	0	0	0
1329262	296	47	0	0	0	137	0	47	0	79	74	0	0	48	68	0	0	387	121	146
1329800	0	0	0	0	208	124	0	0	0	0	460	0	0	0	0	364	188	0	0	334
1332188	0	0	0	0	0	0	0	0	0	0	0	0	0	0	0	0	59	0	0	0
1333662	0	0	37	0	0	0	0	0	0	0	0	0	0	0	0	0	0	0	0	0
1336794	0	0	41	0	0	0	80	28	0	0	0	0	0	0	0	0	0	0	0	51
1336795	0	0	55	0	0	0	179	33	0	0	0	0	0	0	0	0	0	0	0	0
1337936	0	0	0	348	577	322	63	86	603	145	126	34	129	180	40	0	0	0	0	87
1341119	0	0	0	0	0	0	0	0	0	0	0	26	0	0	0	0	0	0	0	0
1342299	0	0	149	0	123	98	0	0	44	0	142	0	0	0	0	0	0	0	45	115
1342301	0	0	123	0	0	0	0	0	0	0	0	0	0	0	0	0	0	0	0	0
1342302	0	0	61	0	81	0	0	0	0	0	91	0	0	0	0	0	0	0	0	76
1346888	0	0	0	0	0	0	0	0	0	0	86	0	0	0	0	0	0	0	0	66
1350067	0	0	42	0	0	0	41	0	0	0	0	0	0	0	0	0	0	0	0	0
1353528	0	0	0	0	54	0	0	0	0	0	0	0	0	0	0	0	0	0	0	0
1358440	0	0	0	0	0	0	0	0	0	0	71	0	0	0	0	0	0	0	0	62
1368313	0	0	0	0	0	0	0	37	117	0	0	0	0	65	22	0	0	0	0	0
1379909	0	0	0	0	0	0	27	0	0	0	0	0	0	0	0	0	0	0	0	0
1384459	0	0	0	0	0	0	0	0	0	0	157	27	0	0	0	0	0	98	57	91
1389004	0	0	0	44	217	157	0	0	0	0	168	0	0	0	0	0	58	239	239	154
1389005	0	0	0	0	261	185	42	0	40	46	239	0	0	0	0	190	91	77	117	193
1389011	0	0	42	0	105	0	34	0	0	0	75	0	0	0	0	0	0	0	0	61
1397112	0	0	0	0	0	0	28	0	0	0	0	0	0	0	0	0	0	0	0	0
1400387	0	0	0	0	0	0	0	0	0	0	112	0	0	0	0	0	0	0	0	64
1402135	0	0	0	45	81	89	0	0	40	0	89	0	0	0	0	0	48	0	0	68
1411902	0	0	0	0	57	0	0	0	0	0	0	0	0	0	0	0	0	0	0	54
1415657	0	0	0	0	0	0	29	0	0	0	0	0	0	0	0	0	0	0	0	0
1416614	0	0	0	0	0	0	0	0	72	0	0	0	0	52	31	0	0	0	0	0
1424294	0	0	0	0	0	0	0	0	70	0	0	0	0	0	0	0	0	0	0	0
1424653	0	0	0	0	0	1462	89	1195	0	615	106	95	586	109	82	0	102	210	554	109
1427356	0	0	0	0	148	99	27	0	0	0	267	57	0	0	0	0	0	0	0	194
1427364	0	0	1043	0	0	0	270	39	37	0	0	0	0	0	0	0	0	0	0	0
1429082	0	0	0	0	0	0	0	0	0	0	0	0	0	43	0	0	0	0	0	0
1431962	0	0	0	53	0	0	0	0	0	0	0	0	0	0	0	0	0	0	0	0
1434066	0	0	0	0	0	0	29	0	0	0	75	0	0	0	0	0	0	0	0	0
1434068	0	0	0	0	0	0	0	0	71	0	0	0	0	59	0	0	0	0	0	0
1434821	0	0	40	0	0	0	0	0	0	0	0	0	0	0	0	0	0	0	0	0
1435347	55	0	0	81	0	0	0	0	0	0	0	0	0	0	0	0	0	0	0	68
1436998	0	0	0	0	0	0	0	0	0	0	108	0	0	0	0	0	0	0	0	90
1442136	0	0	0	0	0	0	0	0	0	0	0	0	0	0	0	0	0	0	0	53
1443441	0	0	0	0	0	0	0	0	0	0	0	0	0	39	0	0	0	0	0	0
1446477	0	0	0	0	132	78	0	0	0	0	0	0	0	0	0	0	0	0	0	0
1447062	0	0	0	0	0	0	0	0	0	0	83	0	0	0	0	0	0	0	0	90
1452508	68	0	0	0	0	0	0	0	0	0	0	0	0	0	0	0	0	0	0	0
1457153	0	0	0	0	0	0	0	0	103	0	0	0	0	0	0	0	0	0	0	0
1457233	0	0	0	0	0	0	31	0	0	0	0	0	0	0	0	0	0	0	0	0
1458307	481	371	0	302	67	0	0	0	0	218	104	0	0	0	0	792	244	324	117	69
1462938	0	0	41	0	0	0	0	0	0	0	0	0	0	0	0	0	0	0	0	0
1470347	0	0	39	0	0	0	64	0	0	0	0	0	0	0	0	0	0	0	0	0
1470563	0	0	0	61	355	237	31	0	51	0	0	0	0	0	0	0	0	0	0	0
1475483	0	0	227	0	214	224	39	0	0	43	309	0	0	0	0	0	0	0	0	248
1476464	0	0	47	0	0	0	312	57	43	0	0	0	0	0	0	0	0	0	0	0
1479486	81	239	0	0	0	0	0	0	0	0	122	0	0	0	0	858	394	0	0	86
1481672	0	0	0	0	0	0	0	0	54	0	0	0	0	53	16	0	0	0	0	0
1484432	0	0	0	0	0	0	35	0	0	0	117	0	0	0	0	0	0	0	0	99
1486034	129	49	0	0	0	0	0	0	0	0	150	0	0	0	0	0	51	0	0	97
1494448	0	0	0	0	0	0	39	0	0	0	0	0	0	0	0	0	0	0	0	0
1501145	0	0	0	0	0	0	0	0	0	0	0	0	0	63	0	0	0	0	0	0
1501356	0	0	0	0	0	0	0	0	0	0	0	0	0	0	0	0	0	0	0	72
1505037	0	0	0	0	0	0	38	0	0	0	0	0	0	0	0	0	0	0	0	0
1505726	0	0	51	0	0	0	0	0	0	0	0	0	0	0	0	0	0	0	0	0
1509367	220	220	0	218	0	0	0	0	0	172	0	0	0	0	0	0	0	0	42	50
1510456	0	0	0	0	0	0	0	50	71	0	0	0	0	0	0	0	0	0	0	0
1510457	129	0	0	120	0	0	0	0	0	120	0	0	0	0	0	0	0	0	0	0
1510460	0	0	0	0	62	0	0	0	0	0	0	0	0	0	0	0	0	0	0	0
1514904	639	750	0	653	321	208	36	0	0	346	530	49	356	0	39	390	150	0	44	376
1517763	0	0	49	0	0	0	30	0	0	0	0	0	0	0	0	0	0	0	0	0
1522174	0	0	0	0	0	0	0	0	0	0	0	0	0	0	0	0	0	69	0	0
1524260	0	0	50	0	0	0	0	0	0	0	0	0	0	0	0	0	0	0	0	0
1524460	86	0	0	0	0	0	0	0	0	0	114	0	0	0	0	0	85	0	0	100
1526570	0	0	0	0	63	0	0	0	0	0	0	0	0	0	0	0	0	0	0	52
1526572	0	0	0	0	0	0	0	0	0	0	0	0	0	57	0	0	0	0	0	0
1528098	0	0	133	0	0	0	0	0	0	0	0	64	0	0	0	0	0	0	0	0
1528868	0	0	0	0	0	0	44	0	0	0	0	0	0	0	0	0	0	0	0	0
1529069	0	0	120	0	0	0	88	0	0	0	0	0	0	0	0	0	0	0	0	0
1532856	10967	15145	0	9727	717	577	64	47	40	6452	548	25	0	0	20	7584	1990	727	723	399
1537388	0	0	0	0	0	0	43	0	0	0	0	0	0	0	0	0	0	0	0	0
1540872	639	551	0	0	0	0	0	0	0	0	0	0	0	0	0	0	107	0	0	0
1543721	0	0	0	0	192	204	37	0	0	0	322	0	0	0	0	1011	706	0	0	246
1548547	0	0	63	0	367	280	152	63	94	0	828	25	79	0	36	0	0	0	0	626
1549748	0	0	206	0	0	0	0	0	0	0	0	0	0	0	0	0	0	0	0	0
1550907	0	0	159	0	0	0	0	0	0	0	0	0	0	0	0	0	0	0	0	0
1564516	162	0	0	0	105	93	0	0	0	0	463	0	0	0	0	299	206	0	0	354
1570281	0	0	0	0	153	100	40	0	0	0	84	0	79	0	0	0	0	0	0	0
1576911	0	0	0	0	0	0	31	0	0	0	0	0	0	0	0	0	0	0	0	0
1577780	0	0	0	0	0	0	32	0	0	0	0	0	0	0	0	0	0	0	0	0
1579316	0	0	0	0	483	317	32	0	0	0	224	0	82	36	0	0	0	0	0	196
1579979	0	0	0	0	0	0	0	0	0	0	156	0	0	0	0	0	0	0	0	120
1581011	0	0	0	0	0	124	0	95	0	62	0	0	0	0	0	0	0	0	43	0
1590622	0	0	51	0	0	0	0	0	0	0	0	0	0	0	0	0	0	0	0	0
1603869	0	0	0	0	0	0	0	0	0	0	0	44	0	0	0	0	0	0	0	0
1605367	0	0	85	0	0	0	111	0	0	0	0	0	0	0	0	0	0	0	0	0
1605892	0	0	0	0	0	0	31	0	0	0	0	0	0	0	0	0	0	0	0	0
1608628	0	0	0	0	107	95	44	0	0	0	208	0	0	0	0	0	0	0	0	144
1608957	0	0	0	0	0	0	0	0	0	0	0	0	0	0	0	320	132	89	53	0
1609966	0	0	0	0	68	0	0	0	0	0	0	0	0	0	0	0	0	0	0	0
1610527	51	0	0	0	0	0	45	0	0	43	0	0	0	0	0	184	62	0	0	52
1615909	0	0	0	0	0	0	0	0	0	0	0	47	0	0	0	0	0	0	0	0
1620421	54	54	43	61	0	0	0	0	0	63	75	0	0	0	0	0	0	0	0	54
1622118	0	0	50	0	0	0	64	0	0	0	76	0	0	0	0	0	0	0	0	74
1628392	0	0	0	0	0	0	31	0	0	0	0	0	0	0	0	0	0	0	0	0
1632026	0	0	0	0	0	0	32	0	0	0	0	0	0	0	0	0	0	0	0	0
1632866	0	0	0	0	0	0	49	0	0	0	0	0	0	0	0	0	0	0	0	0
1639800	0	0	0	0	0	0	27	0	0	0	0	0	0	0	0	0	0	0	0	0
1642819	0	0	57	0	0	0	56	0	0	0	0	0	0	0	0	0	0	0	0	0
1642820	0	0	0	0	0	0	0	0	0	0	152	0	0	0	0	0	0	0	0	125
1647413	0	0	0	100	135	59	0	23	130	0	0	0	0	0	0	0	0	0	0	0
1650658	0	0	0	0	0	0	0	0	0	0	0	0	0	0	0	321	69	155	46	57
1651968	0	0	91	0	174	182	31	0	0	0	262	0	0	0	0	0	0	0	0	222
1653831	0	0	51	0	0	0	52	0	0	0	0	0	0	0	0	0	0	0	0	0
1658618	0	0	0	0	139	86	0	40	125	0	0	0	0	0	0	753	170	465	316	0
1658619	0	0	297	0	0	0	104	30	0	0	0	0	0	0	0	0	0	0	0	0
1662395	0	0	69	0	0	0	48	122	453	0	0	0	0	0	0	0	0	0	0	0
1662421	0	0	53	0	0	0	0	0	0	0	0	0	0	0	0	0	0	0	0	0
1670619	58	0	0	47	0	0	0	0	0	59	0	0	0	0	0	0	0	0	0	0
1670831	0	0	0	0	0	0	0	0	0	0	0	0	0	0	0	177	67	0	0	0
1678841	0	0	76	0	0	0	277	64	34	0	0	0	0	0	0	0	0	0	0	0
1686310	85	107	43	84	0	0	0	0	0	147	0	0	0	0	0	201	53	0	39	0
1689985	266	203	0	118	0	0	0	0	0	74	0	0	0	0	0	0	0	0	0	0
1698521	68	68	1813	0	0	82	85	40	0	53	0	0	0	44	0	0	0	0	0	84
1705394	0	0	568	0	0	0	126	31	38	0	0	0	0	0	0	140	81	0	0	0
1705616	0	0	0	0	0	0	0	0	0	0	79	0	0	0	0	0	0	0	0	55
1715989	0	0	0	0	74	60	0	0	47	0	398	0	0	0	0	0	0	0	0	318
1717717	0	0	0	0	0	0	38	0	0	0	0	0	0	0	0	0	0	0	0	0
1727163	0	0	71	0	0	0	93	0	0	0	0	0	0	0	0	0	0	0	0	0
1727164	0	0	0	0	0	0	89	0	0	0	0	0	0	0	0	0	0	0	0	0
1737571	0	0	0	0	0	0	0	0	0	0	0	0	0	35	0	0	0	0	0	0
1739787	0	0	0	41	99	70	0	0	0	0	76	0	0	0	0	0	0	0	0	56
1740245	0	0	37	0	0	0	156	49	0	0	0	0	0	0	0	0	0	0	0	0
1742923	0	0	0	0	0	0	0	0	0	0	0	28	87	46	31	161	46	0	43	57
1747198	65	0	0	0	0	0	0	0	0	0	0	0	0	0	0	0	0	0	0	0
1752063	0	0	0	0	92	0	31	0	117	0	0	25	103	147	53	0	0	0	0	0
1763363	0	0	0	126	276	166	0	0	178	52	0	0	112	101	27	0	0	0	0	59
1768907	0	0	60	0	0	0	0	0	0	0	0	0	0	0	0	0	90	0	0	0
1774273	0	0	187	0	0	0	28	0	0	0	0	0	0	0	0	0	0	0	0	0
1775173	0	0	64	0	0	0	68	0	0	0	0	0	0	0	0	0	0	0	0	0
1775174	0	0	0	0	0	0	0	0	0	0	0	0	0	0	0	0	48	0	0	0
1776391	0	0	0	0	52	0	0	0	0	0	0	0	0	82	53	0	0	0	0	0
1778264	0	0	0	0	0	0	0	0	0	0	0	0	0	0	0	0	0	0	37	0
1784714	0	0	0	0	0	0	33	0	0	0	0	0	0	0	0	0	0	0	0	0
1806508	0	0	0	0	85	58	0	0	0	0	173	0	0	0	0	0	0	0	0	142
1806885	84	68	0	0	0	0	0	0	0	0	104	0	0	0	0	460	220	82	48	61
1807358	0	0	0	67	205	150	0	31	324	0	180	19	96	118	25	0	0	0	0	142
1807766	0	0	0	42	0	0	0	0	0	0	0	0	0	0	0	0	0	0	0	0
1811807	0	0	0	0	125	110	28	0	0	0	246	0	0	0	0	382	215	0	59	197
1813879	0	0	0	0	0	0	0	0	0	0	0	0	0	53	0	0	0	0	0	0
1819566	0	0	0	0	0	0	0	0	0	0	0	0	0	0	0	0	0	0	0	52
1824889	0	0	66	0	0	0	175	0	34	0	0	22	0	0	0	0	0	0	0	0
1826607	0	0	0	0	63	0	0	0	0	0	165	0	0	0	0	0	0	0	0	121
1827144	0	0	0	274	546	408	63	118	775	149	0	49	157	179	61	0	0	0	0	52
1827279	0	0	38	210	457	282	107	135	916	81	164	77	364	438	110	0	0	0	0	87
1837375	0	0	0	0	0	0	0	0	0	0	76	0	0	0	0	575	691	142	0	0
1844006	0	0	0	0	63	0	0	0	0	0	0	0	0	0	0	0	0	0	0	0
1848755	0	0	0	0	0	0	0	0	0	0	0	0	0	0	0	177	0	0	0	0
1850246	0	0	52	0	51	0	54	0	0	0	0	0	0	0	0	0	0	0	0	0
1850252	55	69	66	0	56	0	40	0	0	0	79	0	0	0	0	0	57	0	0	53
1850254	0	0	144	0	0	494	55	437	0	280	97	63	254	48	0	0	0	91	242	116
1853311	0	0	0	0	0	0	38	0	0	0	0	0	0	0	0	0	0	0	0	0
1855823	0	0	0	42	0	0	0	0	0	0	0	0	0	0	0	0	0	0	0	0
1867040	0	0	0	0	0	0	0	0	0	0	0	0	0	38	25	0	0	0	0	0
1867846	0	0	0	0	0	0	0	0	0	0	0	0	0	38	0	0	0	0	0	0
1869241	0	0	0	62	110	80	0	0	253	0	0	25	0	76	25	0	0	0	0	0
1871003	0	0	57	0	0	0	119	0	0	0	0	0	0	0	0	0	0	0	0	0
1871037	0	0	86	0	62	0	146	41	49	0	156	0	0	0	0	0	0	0	0	117
1888915	0	0	41	0	0	0	0	0	0	0	0	0	0	0	0	0	0	0	0	0
1891279	0	0	55	0	0	0	0	0	0	0	0	0	0	0	0	0	0	0	0	0
1891926	476	0	0	267	217	139	0	0	43	296	185	0	0	0	23	7197	2495	8973	2365	145
1892554	0	0	0	0	0	0	51	0	0	0	0	0	0	0	0	0	0	0	0	0
1892596	0	0	0	44	222	177	36	0	48	0	217	0	0	0	0	0	0	0	0	180
1904463	0	0	358	0	0	154	69	121	51	61	0	0	0	0	0	0	0	0	60	0
1905677	0	0	0	0	108	0	39	0	0	0	0	0	0	0	0	0	0	0	0	0
1908241	0	0	0	0	0	0	28	0	0	0	0	0	0	0	0	0	0	0	0	0
1912092	0	0	0	0	0	0	0	0	0	0	0	0	0	0	0	0	0	0	0	51
1912871	0	0	0	0	0	253	0	203	0	135	0	38	92	44	0	0	0	0	93	0
1914871	0	0	0	56	133	69	0	27	223	0	80	59	172	167	44	0	0	0	0	59
1914963	0	0	39	0	0	0	40	0	0	0	0	0	0	0	0	0	0	0	0	0
1917485	0	0	59	0	177	119	39	0	42	0	163	0	0	0	0	150	247	64	51	119
1922333	142	208	339	266	158	101	60	0	0	309	291	25	0	0	0	215	0	0	44	219
1924933	0	0	0	51	150	75	0	0	0	75	131	0	0	0	0	0	0	0	0	103
1925762	0	0	0	0	0	0	29	0	0	0	0	0	0	0	0	0	0	0	0	0
1926625	0	0	108	0	0	0	317	51	45	0	0	0	0	0	0	0	0	0	0	62
1928574	76	0	0	0	0	0	0	0	0	0	0	0	0	0	0	0	0	0	0	0
1930273	0	0	0	0	433	182	39	0	61	0	118	44	153	0	30	0	0	0	0	94
1930274	0	0	0	0	0	0	0	0	0	0	0	0	0	0	0	153	0	101	0	0
1930275	0	0	0	0	258	154	0	0	34	0	170	36	110	0	0	592	203	808	238	115
1930276	0	0	0	0	163	105	0	0	0	0	255	0	0	0	0	195	81	123	49	162
1930593	0	0	0	0	0	0	0	23	0	0	0	0	0	0	0	0	0	0	0	0
1933912	55	61	0	51	0	0	0	0	0	0	0	0	0	0	0	0	0	0	0	0
1935204	0	0	0	0	0	129	0	100	0	65	0	0	0	0	0	0	0	0	54	0
1936081	0	0	0	0	0	0	62	0	0	0	96	0	0	0	0	0	0	0	0	72
1938558	0	0	694	0	0	0	0	0	0	0	0	0	0	0	0	0	0	0	0	0
1940762	0	0	0	404	732	497	59	157	1082	206	0	58	240	274	73	0	0	0	0	0
1954171	0	0	0	42	58	0	0	0	90	0	0	0	0	72	28	0	0	0	0	0
1958940	175	73	0	86	0	0	0	0	0	58	0	0	0	0	0	0	0	0	0	0
1963835	0	0	0	0	0	0	0	0	0	0	223	0	0	0	0	0	85	0	0	210
1971488	0	0	0	0	0	0	72	0	0	0	0	0	0	0	0	0	0	0	0	0
1978339	0	0	0	0	0	0	0	0	0	0	110	0	0	0	0	0	0	0	0	71
1978412	0	0	0	0	0	0	28	0	0	0	0	0	0	0	0	0	0	0	0	0
1986224	0	0	0	0	0	344	0	276	0	190	0	0	167	0	0	0	59	62	172	51
2005073	0	0	0	0	0	0	44	0	0	0	0	0	0	0	0	0	0	0	0	0
2005460	0	0	0	0	117	82	0	0	0	0	193	0	0	0	0	0	0	0	0	137
2005461	0	0	0	0	78	0	0	0	49	0	0	0	0	0	0	0	0	0	0	0
2005462	0	0	0	56	120	91	0	49	287	0	0	27	0	66	19	0	0	0	0	0
2005469	0	0	0	115	279	163	29	66	495	49	77	22	0	80	0	0	0	0	0	57
2007306	0	0	519	0	0	0	65	0	0	0	0	0	0	0	0	0	0	0	0	0
2014610	0	0	0	0	0	0	172	0	0	0	0	0	0	0	0	0	0	0	0	0
2017482	0	0	50	0	174	140	43	62	430	0	148	0	0	0	0	0	0	0	0	101
2021862	0	0	0	0	0	0	0	0	0	51	0	0	0	0	0	0	0	0	0	0
2023234	0	0	0	0	0	0	0	0	39	0	0	0	0	0	0	0	0	0	0	0
2026785	0	0	0	0	0	0	33	0	0	0	254	0	0	0	0	0	0	0	0	203
2027860	0	0	0	0	0	0	86	0	0	0	0	0	0	0	0	0	0	0	0	0
2029103	107	71	0	103	112	0	0	0	0	0	137	0	0	0	0	0	0	0	0	118
2029869	0	0	0	0	0	0	0	0	0	0	132	0	0	0	0	0	0	0	0	94
2035354	0	0	0	0	0	0	0	0	54	0	0	0	0	38	0	0	0	0	0	0
2035979	0	0	0	0	0	0	0	0	0	0	0	0	0	69	0	0	0	0	0	0
2047720	0	0	0	0	0	0	0	0	0	60	0	0	0	0	0	170	0	0	0	0
2048283	0	0	47	0	0	0	0	0	0	0	0	0	0	0	0	0	0	0	0	0
2053591	0	0	0	0	53	0	0	0	0	0	0	0	0	40	0	0	51	84	36	0
2056494	0	0	0	0	64	0	0	0	0	0	0	0	0	0	0	177	337	0	0	0
2056695	0	0	618	0	0	0	0	0	0	0	0	0	0	0	0	0	0	0	0	0
2056700	0	0	333	0	0	0	0	0	0	0	0	0	0	0	0	0	0	0	0	0
2057808	0	0	0	0	0	0	32	0	0	0	0	0	0	0	0	0	0	0	0	0
2058135	89	0	60	0	72	0	84	0	0	0	120	0	0	0	0	0	59	0	0	90
2058137	0	0	303	0	0	0	30	0	0	0	0	0	0	0	0	0	0	0	0	0
2058175	0	0	0	0	0	0	46	0	0	0	72	0	0	0	0	0	0	0	0	54
2070369	0	0	0	0	64	59	0	0	0	0	77	0	0	0	0	0	110	0	0	65
2077182	0	60	0	0	0	66	0	0	0	46	97	0	0	0	0	258	164	183	96	67
2094025	0	0	0	0	0	0	90	0	0	0	0	0	0	0	0	0	0	0	0	0
2100740	0	0	161	0	0	0	1713	205	85	0	0	76	127	0	51	0	0	0	0	0
2107713	0	0	0	0	0	0	0	0	0	0	0	0	0	0	0	0	69	78	0	0
2109558	0	0	0	0	53	0	0	0	0	0	0	0	0	0	0	0	0	0	0	0
2109593	0	0	0	0	0	0	0	0	0	0	0	0	0	0	0	0	61	0	0	0
2115978	0	0	161	0	0	0	0	0	0	0	0	0	0	0	0	0	0	0	0	0
2116702	0	0	0	0	87	111	0	0	55	0	0	0	0	0	0	0	0	0	0	0
2161872	0	0	37	0	0	0	0	0	0	0	0	0	0	0	0	0	0	0	0	0
2170729	0	0	0	0	0	0	0	0	0	0	91	0	0	0	0	0	0	0	0	66
2171755	0	0	0	41	216	136	27	0	0	0	224	0	0	0	0	0	0	0	0	160
2173169	0	0	0	0	0	0	0	0	0	0	0	0	0	0	0	0	0	192	130	0
2176002	0	0	37	41	246	120	51	0	42	0	279	0	0	0	0	0	0	0	0	200
2201181	0	0	0	0	0	0	91	0	0	0	0	0	0	0	0	0	0	0	0	0
2201324	0	0	0	0	0	0	63	0	0	0	0	0	0	0	0	0	0	0	0	0
2211117	0	0	0	0	93	0	0	0	0	0	81	0	0	0	0	0	0	0	0	57
2249302	0	0	44	0	0	0	0	0	0	0	0	0	0	0	0	0	0	0	0	0
2267246	70	0	0	0	0	0	0	0	0	0	0	0	0	0	0	0	0	0	0	0
2293862	0	0	0	55	56	0	0	0	0	0	0	0	0	0	0	0	0	0	0	0
2304600	0	0	0	50	66	0	0	0	0	0	118	0	0	0	0	0	0	0	0	76
2315887	0	0	0	0	0	0	37	0	0	0	0	0	0	0	0	0	0	0	0	0
2341117	0	0	0	0	0	0	57	0	0	0	0	0	0	0	0	0	0	0	0	0
2483033	0	0	0	0	118	91	0	0	0	0	91	0	0	0	0	0	0	0	0	54
2486578	0	0	0	0	0	0	0	30	0	0	0	0	0	0	0	0	0	0	0	0
2488809	0	0	0	0	76	67	0	0	0	0	0	0	0	0	0	0	0	0	0	0
2491017	0	0	0	0	0	0	0	0	31	0	0	0	0	0	0	0	0	0	0	0
2496865	0	0	0	0	0	0	0	0	0	0	111	0	0	0	0	0	56	0	0	76
2499145	0	0	0	0	0	0	0	0	0	0	0	0	0	0	0	202	70	75	45	0
2500533	0	0	0	0	0	0	0	0	0	0	0	0	0	0	0	0	57	0	0	0
2508306	0	0	0	0	171	192	30	0	65	0	153	0	0	41	0	0	0	0	0	139
2508687	0	0	299	0	0	0	31	0	0	0	0	0	0	0	0	0	50	0	0	0
2511069	0	0	0	0	0	0	0	0	0	0	0	0	108	0	0	0	0	0	0	0
2511995	0	0	0	0	0	223	0	146	0	117	0	0	88	0	0	0	0	0	73	0
2518645	0	0	62	0	0	0	33	0	0	0	0	0	0	0	0	0	0	0	0	0
2518930	0	0	0	0	158	100	0	42	84	0	0	39	91	0	0	0	54	0	0	0
2520506	0	0	0	0	0	0	38	0	0	0	0	0	0	0	0	0	0	0	0	0
2527962	0	0	0	0	0	0	0	0	0	0	106	0	0	0	0	165	49	100	60	0
2527968	0	0	0	0	0	0	0	0	0	0	0	0	0	0	0	384	129	142	67	0
2527970	0	0	0	0	0	0	0	0	0	0	0	0	0	0	0	274	108	94	55	0
2527972	0	0	0	0	54	0	0	0	0	0	103	0	0	0	0	291	55	117	66	84
2527982	0	0	62	0	0	0	44	0	0	0	0	0	0	0	0	0	0	0	0	0
2527984	0	0	0	0	112	84	0	0	0	0	149	0	0	0	0	593	148	616	222	114
2527990	0	0	0	0	0	0	0	0	0	0	0	0	0	0	0	212	64	79	0	0
2527995	0	0	0	0	0	0	0	0	0	0	0	0	0	0	0	168	57	177	68	0
2527999	0	0	0	0	76	76	0	0	43	0	0	0	0	0	0	0	0	0	0	0
2528007	0	0	0	0	56	0	0	0	47	0	0	0	0	0	0	128	0	88	0	0
2528008	0	0	0	0	0	0	32	0	0	0	0	0	0	0	0	0	0	0	0	0
2528009	0	0	0	0	0	0	0	0	0	0	0	0	0	0	0	211	75	219	61	0
2528010	0	0	0	0	288	178	37	0	0	0	202	0	173	38	0	1448	532	951	470	150
2528013	0	0	0	0	56	0	0	0	0	0	0	0	0	0	0	0	0	0	0	0
2528020	0	0	47	0	0	0	41	0	0	0	0	0	0	0	0	0	0	0	0	0
2528026	0	0	0	0	0	0	0	0	0	0	103	0	0	0	0	0	0	0	0	71
2528029	0	0	0	0	0	0	0	0	0	0	0	0	0	0	0	164	0	89	47	0
2529274	0	0	0	0	0	0	199	40	0	0	0	0	0	0	0	0	0	0	0	0
2546359	0	0	0	0	0	0	32	0	0	0	0	0	0	0	0	0	0	0	0	0
2546360	0	0	0	146	322	225	43	104	421	42	153	59	184	193	65	0	0	0	0	112
2546366	0	0	0	103	243	126	0	33	252	50	89	31	145	192	73	0	0	0	0	98
2547404	0	0	0	0	107	0	0	0	0	0	101	0	0	0	0	0	0	0	0	69
2552942	0	0	0	0	118	83	0	0	0	0	162	0	0	0	0	0	0	0	0	126
2563602	0	0	0	0	0	0	0	0	0	0	0	0	0	0	0	0	0	0	50	0
2570926	0	0	39	0	0	0	67	0	0	0	0	0	0	0	0	0	0	0	0	0
2572087	0	0	0	0	0	0	0	0	0	0	0	0	0	0	0	128	47	75	0	0
2575699	0	0	0	0	0	0	66	0	0	0	0	0	0	0	0	0	0	0	0	50
2579250	0	0	0	0	0	0	0	31	0	0	0	0	0	0	0	0	0	0	0	0
2579971	0	0	0	0	59	0	0	0	0	0	87	0	0	0	0	0	0	0	0	94
2583587	0	0	0	0	0	0	0	0	0	0	0	0	0	0	0	0	0	0	0	58
2584094	57	56	0	0	0	0	0	0	0	0	128	0	0	0	0	247	99	0	0	83
2584122	0	0	0	0	66	0	43	0	0	0	224	0	0	0	0	0	113	0	0	152
2585118	0	0	55	0	0	0	49	0	0	0	0	0	0	0	0	0	0	0	0	0
2590016	0	0	0	0	0	0	0	0	0	0	0	53	0	0	0	0	0	0	0	50
2590021	0	0	0	0	0	856	41	745	0	431	0	0	379	55	43	0	61	170	407	0
2590022	0	0	0	0	0	172	0	158	0	102	0	0	95	0	0	0	0	0	56	0
2591606	0	0	53	0	0	0	0	0	0	0	0	0	0	0	0	0	0	0	0	0
2594004	0	0	0	0	0	0	29	0	0	0	0	0	0	0	0	0	0	0	0	0
2599296	0	0	0	0	111	82	0	0	0	0	0	0	0	0	0	0	0	0	0	0
2602067	76	67	0	0	96	67	0	0	0	0	159	0	0	0	0	0	53	0	0	88
2605747	0	0	0	0	0	0	116	0	0	0	0	0	0	0	0	0	0	0	0	0
2605946	0	0	0	0	54	0	0	0	0	0	0	0	0	0	0	0	0	0	0	0
2662190	0	0	79	732	1914	1161	193	415	2586	341	178	130	613	636	211	0	0	0	0	173
2665496	0	0	0	0	0	0	0	22	0	0	0	0	0	0	0	0	0	0	0	0

## Sheet: Tax_id_complete_taxonomy
tax_id	Kingdom	Phylum	Class	Order	Family	Genus	Species
1	100	k__Bacteria	p__Proteobacteria	c__Alphaproteobacteria	o__Hyphomicrobiales	f__Xanthobacteraceae	g__Ancylobacter	s__Ancylobacter aquaticus
2	1002870	k__Bacteria	p__Actinobacteria	c__Rubrobacteria	o__Gaiellales	f__Gaiellaceae	g__Gaiella	s__Gaiella occulta
3	1006155	k__Bacteria	p__Firmicutes	c__Bacilli	o__Bacillales	f__Listeriaceae	g__Listeria	s__Listeria weihenstephanensis
4	1008	k__Bacteria	p__Bacteroidetes	c__Saprospiria	o__Saprospirales	f__Saprospiraceae	g__Saprospira	s__Saprospira grandis
5	100901	k__Bacteria	p__Proteobacteria	c__Alphaproteobacteria	o__Rickettsiales	f__Anaplasmataceae	g__Wolbachia	s__Wolbachia endosymbiont of Onchocerca ochengi
6	102116	k__Bacteria	p__Cyanobacteria	c__unclassified Cyanobacteria class	o__Pleurocapsales	f__Dermocarpellaceae	g__Stanieria	s__Stanieria cyanosphaera
7	102235	k__Bacteria	p__Cyanobacteria	c__unclassified Cyanobacteria class	o__Chroococcales	f__Geminocystaceae	g__Cyanobacterium	s__Cyanobacterium stanieri
8	1031	k__Bacteria	p__Proteobacteria	c__Gammaproteobacteria	o__Thiotrichales	f__Thiotrichaceae	g__Thiothrix	s__Thiothrix nivea
9	1032072	k__Bacteria	p__Proteobacteria	c__Epsilonproteobacteria	o__Campylobacterales	f__Arcobacteraceae	g__Malaciobacter	s__Malaciobacter molluscorum
10	1033854	k__Bacteria	p__Proteobacteria	c__Gammaproteobacteria	o__Chromatiales	f__Ectothiorhodospiraceae	g__Thioalkalivibrio	s__Thioalkalivibrio sulfidiphilus
11	1037362	k__Bacteria	p__Proteobacteria	c__Alphaproteobacteria	o__Rhodobacterales	f__Roseobacteraceae	g__Pelagimonas	s__Pelagimonas phthalicica
12	1052257	k__Bacteria	p__Actinobacteria	c__Acidimicrobiia	o__Acidimicrobiales	f__Iamiaceae	g__Aquihabitans	s__Aquihabitans daechungensis
13	1074311	k__Bacteria	p__Proteobacteria	c__Gammaproteobacteria	o__Vibrionales	f__Vibrionaceae	g__Vibrio	s__Vibrio alfacsensis
14	1076	k__Bacteria	p__Proteobacteria	c__Alphaproteobacteria	o__Hyphomicrobiales	f__Bradyrhizobiaceae	g__Rhodopseudomonas	s__Rhodopseudomonas palustris
15	1076588	k__Bacteria	p__Proteobacteria	c__Gammaproteobacteria	o__unclassified Gammaproteobacteria order	f__unclassified Gammaproteobacteria family	g__Thiolapillus	s__Thiolapillus brandeum
16	1080068	k__Bacteria	p__Cyanobacteria	c__unclassified Cyanobacteria class	o__Pseudanabaenales	f__Leptolyngbyaceae	g__Leptolyngbya	s__Leptolyngbya sp. O-77
17	1080223	k__Bacteria	p__Proteobacteria	c__Epsilonproteobacteria	o__Campylobacterales	f__Arcobacteraceae	g__Malaciobacter	s__Malaciobacter pacificus
18	1087449	k__Bacteria	p__Bacteroidetes	c__Flavobacteriia	o__Flavobacteriales	f__Flavobacteriaceae	g__Aquimarina	s__Aquimarina agarilytica
19	109663	k__Bacteria	p__Proteobacteria	c__Alphaproteobacteria	o__Rickettsiales	f__Anaplasmataceae	g__Wolbachia	s__Wolbachia endosymbiont of Drosophila mauritiana
20	1099794	k__Bacteria	p__Bacteroidetes	c__Saprospiria	o__Saprospirales	f__Haliscomenobacteraceae	g__Portibacter	s__Portibacter lacus
21	110662	k__Bacteria	p__Cyanobacteria	c__unclassified Cyanobacteria class	o__Synechococcales	f__Synechococcaceae	g__Synechococcus	s__Synechococcus sp. CC9605
22	111770	k__Bacteria	p__Proteobacteria	c__Gammaproteobacteria	o__Thiotrichales	f__Thiotrichaceae	g__Thiothrix	s__Thiothrix fructosivorans
23	111781	k__Bacteria	p__Cyanobacteria	c__unclassified Cyanobacteria class	o__Pseudanabaenales	f__Leptolyngbyaceae	g__Leptolyngbya	s__Leptolyngbya sp. PCC 7376
24	1126	k__Bacteria	p__Cyanobacteria	c__unclassified Cyanobacteria class	o__Chroococcales	f__Microcystaceae	g__Microcystis	s__Microcystis aeruginosa
25	1128682	k__Bacteria	p__Actinobacteria	c__Actinomycetia	o__Streptomycetales	f__Streptomycetaceae	g__Streptomyces	s__Streptomyces ovatisporus
26	114186	k__Bacteria	p__Proteobacteria	c__Gammaproteobacteria	o__Oceanospirillales	f__Halomonadaceae	g__Candidatus Carsonella	s__Candidatus Carsonella ruddii
27	1148	k__Bacteria	p__Cyanobacteria	c__unclassified Cyanobacteria class	o__Synechococcales	f__Merismopediaceae	g__Synechocystis	s__Synechocystis sp. PCC 6803
28	1155384	k__Bacteria	p__Actinobacteria	c__Actinomycetia	o__Micrococcales	f__Micrococcaceae	g__Glutamicibacter	s__Glutamicibacter sp. ZJUTW
29	1164	k__Bacteria	p__Cyanobacteria	c__unclassified Cyanobacteria class	o__Nostocales	f__Nostocaceae	g__Trichormus	s__Trichormus azollae
30	1165	k__Bacteria	p__Cyanobacteria	c__unclassified Cyanobacteria class	o__Nostocales	f__Nostocaceae	g__Anabaena	s__Anabaena cylindrica
31	1173025	k__Bacteria	p__Cyanobacteria	c__unclassified Cyanobacteria class	o__Oscillatoriales	f__Coleofasciculaceae	g__Geitlerinema	s__Geitlerinema sp. PCC 7407
32	1173026	k__Bacteria	p__Cyanobacteria	c__unclassified Cyanobacteria class	o__Chroococcales	f__Chroococcaceae	g__Gloeocapsa	s__Gloeocapsa sp. PCC 7428
33	1173027	k__Bacteria	p__Cyanobacteria	c__unclassified Cyanobacteria class	o__Oscillatoriales	f__Coleofasciculaceae	g__Allocoleopsis	s__Allocoleopsis franciscana
34	1173032	k__Bacteria	p__Cyanobacteria	c__unclassified Cyanobacteria class	o__Synechococcales	f__Chamaesiphonaceae	g__Chamaesiphon	s__Chamaesiphon minutus
35	1173263	k__Bacteria	p__Cyanobacteria	c__unclassified Cyanobacteria class	o__Synechococcales	f__Synechococcaceae	g__Synechococcus	s__Synechococcus sp. PCC 7502
36	1176482	k__Bacteria	p__Proteobacteria	c__Epsilonproteobacteria	o__Campylobacterales	f__Thiovulaceae	g__Sulfurimonas	s__Sulfurimonas gotlandica
37	1177755	k__Bacteria	p__Proteobacteria	c__Alphaproteobacteria	o__Hyphomicrobiales	f__Hyphomicrobiaceae	g__Methyloligella	s__Methyloligella halotolerans
38	1178825	k__Bacteria	p__Bacteroidetes	c__Flavobacteriia	o__Flavobacteriales	f__Flavobacteriaceae	g__Arenitalea	s__Arenitalea lutea
39	118323	k__Bacteria	p__Cyanobacteria	c__unclassified Cyanobacteria class	o__Oscillatoriales	f__Oscillatoriaceae	g__Oscillatoria	s__Oscillatoria acuminata
40	119	k__Bacteria	p__Planctomycetes	c__Planctomycetia	o__Planctomycetales	f__Planctomycetaceae	g__Rubinisphaera	s__Rubinisphaera brasiliensis
41	1204385	k__Bacteria	p__Chloroflexi	c__Caldilineae	o__Caldilineales	f__Caldilineaceae	g__Litorilinea	s__Litorilinea aerophila
42	1206085	k__Bacteria	p__Actinobacteria	c__Actinomycetia	o__Jatrophihabitantales	f__Jatrophihabitantaceae	g__Jatrophihabitans	s__Jatrophihabitans endophyticus
43	121039	k__Bacteria	p__Actinobacteria	c__Acidimicrobiia	o__Acidimicrobiales	f__Acidimicrobiaceae	g__Ferrimicrobium	s__Ferrimicrobium acidiphilum
44	1210884	k__Bacteria	p__Planctomycetes	c__Planctomycetia	o__Gemmatales	f__Gemmataceae	g__Gemmata	s__Gemmata massiliana
45	1215923	k__Bacteria	p__Proteobacteria	c__Alphaproteobacteria	o__Hyphomicrobiales	f__Phyllobacteriaceae	g__Lentilitoribacter	s__Lentilitoribacter donghaensis
46	121719	k__Bacteria	p__Proteobacteria	c__Alphaproteobacteria	o__Hyphomicrobiales	f__Stappiaceae	g__Pannonibacter	s__Pannonibacter phragmitetus
47	1217908	k__Bacteria	p__Proteobacteria	c__Alphaproteobacteria	o__Rhodobacterales	f__Roseobacteraceae	g__Octadecabacter	s__Octadecabacter antarcticus
48	1219	k__Bacteria	p__Cyanobacteria	c__unclassified Cyanobacteria class	o__Synechococcales	f__Prochlorococcaceae	g__Prochlorococcus	s__Prochlorococcus marinus
49	1219491	k__Bacteria	p__Actinobacteria	c__Actinomycetia	o__Streptosporangiales	f__Thermomonosporaceae	g__Actinomadura	s__Actinomadura sp. WMMB 499
50	1220491	k__Bacteria	p__Proteobacteria	c__Alphaproteobacteria	o__Maricaulales	f__Robiginitomaculaceae	g__Litorimonas	s__Litorimonas cladophorae
51	1223410	k__Bacteria	p__Bacteroidetes	c__Flavobacteriia	o__Flavobacteriales	f__Flavobacteriaceae	g__Altibacter	s__Altibacter lentus
52	1230530	k__Bacteria	p__Bacteroidetes	c__Flavobacteriia	o__Flavobacteriales	f__Flavobacteriaceae	g__Ichthyenterobacterium	s__Ichthyenterobacterium magnum
53	1230531	k__Bacteria	p__Bacteroidetes	c__Flavobacteriia	o__Flavobacteriales	f__Flavobacteriaceae	g__Wocania	s__Wocania ichthyoenteri
54	1230532	k__Bacteria	p__Bacteroidetes	c__Flavobacteriia	o__Flavobacteriales	f__Flavobacteriaceae	g__Lacinutrix	s__Lacinutrix iliipiscaria
55	124	k__Bacteria	p__Planctomycetes	c__Planctomycetia	o__Pirellulales	f__Pirellulaceae	g__Blastopirellula	s__Blastopirellula marina
56	1242689	k__Bacteria	p__Proteobacteria	c__Alphaproteobacteria	o__Rhodobacterales	f__Roseobacteraceae	g__Litoreibacter	s__Litoreibacter halocynthiae
57	1242993	k__Bacteria	p__Proteobacteria	c__Alphaproteobacteria	o__Rickettsiales	f__Anaplasmataceae	g__Ehrlichia	s__Ehrlichia minasensis
58	1245752	k__Bacteria	p__Proteobacteria	c__Alphaproteobacteria	o__Rhodobacterales	f__Roseobacteraceae	g__Seohaeicola	s__Seohaeicola westpacificensis
59	1247513	k__Bacteria	p__Proteobacteria	c__Gammaproteobacteria	o__Thiotrichales	f__Thiotrichaceae	g__Leucothrix	s__Leucothrix pacifica
60	1248727	k__Bacteria	p__Proteobacteria	c__Gammaproteobacteria	o__unclassified Gammaproteobacteria order	f__unclassified Gammaproteobacteria family	g__unclassified Gammaproteobacteria genus	s__endosymbiont of unidentified scaly snail isolate Monju
61	1249745	k__Bacteria	p__Cyanobacteria	c__unclassified Cyanobacteria class	o__Nostocales	f__Scytonemataceae	g__Brasilonema	s__Brasilonema angustatum
62	125614	k__Bacteria	p__Proteobacteria	c__Gammaproteobacteria	o__Thiotrichales	f__Thiolinaceae	g__Thiolinea	s__Thiolinea disciformis
63	125627	k__Bacteria	p__Proteobacteria	c__Gammaproteobacteria	o__Thiotrichales	f__Thiofilaceae	g__Thiofilum	s__Thiofilum flexile
64	1261031	k__Bacteria	p__Cyanobacteria	c__unclassified Cyanobacteria class	o__Nostocales	f__Nostocaceae	g__Nostoc	s__Nostoc sp. Peltigera membranacea cyanobiont N6
65	1270	k__Bacteria	p__Actinobacteria	c__Actinomycetia	o__Micrococcales	f__Micrococcaceae	g__Micrococcus	s__Micrococcus luteus
66	1278212	k__Bacteria	p__Proteobacteria	c__Epsilonproteobacteria	o__Campylobacterales	f__Arcobacteraceae	g__Arcobacter	s__Arcobacter suis
67	1280	k__Bacteria	p__Firmicutes	c__Bacilli	o__Bacillales	f__Staphylococcaceae	g__Staphylococcus	s__Staphylococcus aureus
68	1280380	k__Bacteria	p__Cyanobacteria	c__unclassified Cyanobacteria class	o__Synechococcales	f__Synechococcaceae	g__Synechococcus	s__Synechococcus sp. KORDI-100
69	1284658	k__Bacteria	p__Proteobacteria	c__Alphaproteobacteria	o__Rhodobacterales	f__Rhodobacteraceae	g__Planktomarina	s__Planktomarina temperata
70	1287878	k__Bacteria	p__Actinobacteria	c__Actinomycetia	o__Micromonosporales	f__Micromonosporaceae	g__Actinoplanes	s__Actinoplanes lutulentus
71	1288494	k__Bacteria	p__Proteobacteria	c__Betaproteobacteria	o__Nitrosomonadales	f__Nitrosomonadaceae	g__Nitrosospira	s__Nitrosospira lacus
72	1293440	k__Bacteria	p__Proteobacteria	c__Alphaproteobacteria	o__Hyphomicrobiales	f__Kaistiaceae	g__Kaistia	s__Kaistia hirudinis
73	1294299	k__Bacteria	p__Proteobacteria	c__Alphaproteobacteria	o__Rhodobacterales	f__Roseobacteraceae	g__Shimia	s__Shimia biformata
74	1295366	k__Bacteria	p__Proteobacteria	c__Alphaproteobacteria	o__Hyphomicrobiales	f__Phyllobacteriaceae	g__Mesorhizobium	s__Mesorhizobium soli
75	1307763	k__Bacteria	p__Kiritimatiellaeota	c__Kiritimatiellae	o__Kiritimatiellales	f__Kiritimatiellaceae	g__Kiritimatiella	s__Kiritimatiella glycovorans
76	1312852	k__Bacteria	p__Acidobacteria	c__Thermoanaerobaculia	o__Thermoanaerobaculales	f__Thermoanaerobaculaceae	g__Thermoanaerobaculum	s__Thermoanaerobaculum aquaticum
77	1329262	k__Bacteria	p__Firmicutes	c__Clostridia	o__Eubacteriales	f__Lachnospiraceae	g__Mobilisporobacter	s__Mobilisporobacter senegalensis
78	1329800	k__Bacteria	p__Proteobacteria	c__Gammaproteobacteria	o__Arenicellales	f__Arenicellaceae	g__Arenicella	s__Arenicella chitinivorans
79	1332188	k__Bacteria	p__Candidatus Saccharibacteria	c__unclassified Candidatus Saccharibacteria class	o__unclassified Candidatus Saccharibacteria order	f__unclassified Candidatus Saccharibacteria family	g__Candidatus Saccharimonas	s__Candidatus Saccharimonas aalborgensis
80	133453	k__Bacteria	p__Chloroflexi	c__Caldilineae	o__Caldilineales	f__Caldilineaceae	g__Caldilinea	s__Caldilinea aerophila
81	1336794	k__Bacteria	p__Bacteroidetes	c__Flavobacteriia	o__Flavobacteriales	f__Flavobacteriaceae	g__Formosa	s__Formosa sp. Hel1_33_131
82	1337936	k__Bacteria	p__Cyanobacteria	c__unclassified Cyanobacteria class	o__Nostocales	f__Calotrichaceae	g__Calothrix	s__Calothrix sp. 336/3
83	1341119	k__Bacteria	p__Proteobacteria	c__Gammaproteobacteria	o__Cellvibrionales	f__Halieaceae	g__Luminiphilus	s__Luminiphilus syltensis
84	1342299	k__Bacteria	p__Proteobacteria	c__Alphaproteobacteria	o__Rhodobacterales	f__Roseobacteraceae	g__Sulfitobacter	s__Sulfitobacter geojensis
85	1342302	k__Bacteria	p__Proteobacteria	c__Alphaproteobacteria	o__Rhodobacterales	f__Roseobacteraceae	g__Sulfitobacter	s__Sulfitobacter noctilucae
86	1346888	k__Bacteria	p__Proteobacteria	c__Alphaproteobacteria	o__Hyphomicrobiales	f__Parvibaculaceae	g__Rhodoligotrophos	s__Rhodoligotrophos jinshengii
87	1358440	k__Bacteria	p__Proteobacteria	c__Alphaproteobacteria	o__Hyphomicrobiales	f__Tepidamorphaceae	g__Lutibaculum	s__Lutibaculum baratangense
88	1368313	k__Bacteria	p__Cyanobacteria	c__unclassified Cyanobacteria class	o__Nostocales	f__Fortieaceae	g__Calochaete	s__Calochaete cimrmanii
89	1384459	k__Bacteria	p__Proteobacteria	c__Alphaproteobacteria	o__Hyphomicrobiales	f__Hyphomicrobiaceae	g__Methyloceanibacter	s__Methyloceanibacter caenitepidi
90	1389004	k__Bacteria	p__Proteobacteria	c__Alphaproteobacteria	o__Rhodobacterales	f__Roseobacteraceae	g__Sulfitobacter	s__Sulfitobacter sp. SK011
91	1389005	k__Bacteria	p__Proteobacteria	c__Alphaproteobacteria	o__Rhodobacterales	f__Roseobacteraceae	g__Sulfitobacter	s__Sulfitobacter sp. SK012
92	1389011	k__Bacteria	p__Proteobacteria	c__Alphaproteobacteria	o__Rhodobacterales	f__Roseobacteraceae	g__Sulfitobacter	s__Sulfitobacter sp. SK025
93	1392	k__Bacteria	p__Firmicutes	c__Bacilli	o__Bacillales	f__Bacillaceae	g__Bacillus	s__Bacillus anthracis
94	1396	k__Bacteria	p__Firmicutes	c__Bacilli	o__Bacillales	f__Bacillaceae	g__Bacillus	s__Bacillus cereus
95	1397	k__Bacteria	p__Firmicutes	c__Bacilli	o__Bacillales	f__Bacillaceae	g__Niallia	s__Niallia circulans
96	1400387	k__Bacteria	p__Planctomycetes	c__Planctomycetia	o__Pirellulales	f__Lacipirellulaceae	g__Bythopirellula	s__Bythopirellula goksoeyrii
97	1402135	k__Bacteria	p__Proteobacteria	c__Alphaproteobacteria	o__Rhodobacterales	f__Roseobacteraceae	g__Pseudosulfitobacter	s__Sulfitobacter pseudonitzschiae
98	1404	k__Bacteria	p__Firmicutes	c__Bacilli	o__Bacillales	f__Bacillaceae	g__Priestia	s__Priestia megaterium
99	1411902	k__Bacteria	p__Proteobacteria	c__Alphaproteobacteria	o__Rhodobacterales	f__Rhodobacteraceae	g__Pacificitalea	s__Pacificitalea manganoxidans
100	1416614	k__Bacteria	p__Cyanobacteria	c__Gloeobacteria	o__Gloeobacterales	f__Gloeobacteraceae	g__Gloeobacter	s__Gloeobacter kilaueensis
101	142058	k__Bacteria	p__Proteobacteria	c__Alphaproteobacteria	o__Rickettsiales	f__Anaplasmataceae	g__Anaplasma	s__Anaplasma ovis
102	1424653	k__Bacteria	p__Proteobacteria	c__Epsilonproteobacteria	o__Nautiliales	f__Nautiliaceae	g__Caminibacter	s__Caminibacter pacificus
103	1427356	k__Bacteria	p__Proteobacteria	c__Alphaproteobacteria	o__Hyphomicrobiales	f__Hyphomicrobiaceae	g__Hyphomicrobium	s__Hyphomicrobium nitrativorans
104	1428	k__Bacteria	p__Firmicutes	c__Bacilli	o__Bacillales	f__Bacillaceae	g__Bacillus	s__Bacillus thuringiensis
105	142864	k__Bacteria	p__Cyanobacteria	c__unclassified Cyanobacteria class	o__Nostocales	f__Nostocaceae	g__Cylindrospermum	s__Cylindrospermum stagnale
106	1429082	k__Bacteria	p__Proteobacteria	c__Alphaproteobacteria	o__Hyphomicrobiales	f__Phyllobacteriaceae	g__Oricola	s__Oricola cellulosilytica
107	1434066	k__Bacteria	p__Bacteroidetes	c__Flavobacteriia	o__Flavobacteriales	f__Flavobacteriaceae	g__Arcticiflavibacter	s__Arcticiflavibacter luteus
108	1434068	k__Bacteria	p__Cyanobacteria	c__unclassified Cyanobacteria class	o__Pseudanabaenales	f__Pseudanabaenaceae	g__Komvophoron	s__Komvophoron kgarii
109	1435347	k__Bacteria	p__Proteobacteria	c__Alphaproteobacteria	o__Rhodobacterales	f__Rhodobacteraceae	g__Yoonia	s__Yoonia maritima
110	1436998	k__Bacteria	p__Nitrospirae	c__Nitrospira	o__Nitrospirales	f__Nitrospiraceae	g__Nitrospira	s__Nitrospira lenta
111	1442136	k__Bacteria	p__Proteobacteria	c__Gammaproteobacteria	o__Chromatiales	f__Ectothiorhodospiraceae	g__Ectothiorhodospira	s__Ectothiorhodospira sp. BSL-9
112	1443441	k__Bacteria	p__Proteobacteria	c__Alphaproteobacteria	o__Hyphomicrobiales	f__Amorphaceae	g__Acuticoccus	s__Acuticoccus yangtzensis
113	1447062	k__Bacteria	p__Proteobacteria	c__Alphaproteobacteria	o__Hyphomicrobiales	f__Devosiaceae	g__Youhaiella	s__Youhaiella tibetensis
114	1458307	k__Bacteria	p__Proteobacteria	c__Alphaproteobacteria	o__Rhodobacterales	f__Roseobacteraceae	g__Octadecabacter	s__Octadecabacter temperatus
115	1475483	k__Bacteria	p__Proteobacteria	c__Alphaproteobacteria	o__Rhodobacterales	f__Rhodobacteraceae	g__Amylibacter	s__Amylibacter marinus
116	147645	k__Bacteria	p__Proteobacteria	c__Alphaproteobacteria	o__Rhodobacterales	f__Rhodobacteraceae	g__Paracoccus	s__Paracoccus yeei
117	1479486	k__Bacteria	p__Proteobacteria	c__Alphaproteobacteria	o__Maricaulales	f__Robiginitomaculaceae	g__Algimonas	s__Algimonas arctica
118	1481672	k__Bacteria	p__Cyanobacteria	c__unclassified Cyanobacteria class	o__Synechococcales	f__Trichocoleusaceae	g__Trichocoleus	s__Trichocoleus desertorum
119	1484432	k__Bacteria	p__Bacteroidetes	c__Flavobacteriia	o__Flavobacteriales	f__Flavobacteriaceae	g__Algibacter	s__Algibacter psychrophilus
120	1486034	k__Bacteria	p__Bacteroidetes	c__Flavobacteriia	o__Flavobacteriales	f__Flavobacteriaceae	g__Lacinutrix	s__Lacinutrix venerupis
121	148813	k__Bacteria	p__Proteobacteria	c__Epsilonproteobacteria	o__Campylobacterales	f__Thiovulaceae	g__Sulfuricurvum	s__Sulfuricurvum kujiense
122	1491	k__Bacteria	p__Firmicutes	c__Clostridia	o__Eubacteriales	f__Clostridiaceae	g__Clostridium	s__Clostridium botulinum
123	1496	k__Bacteria	p__Firmicutes	c__Clostridia	o__Eubacteriales	f__Peptostreptococcaceae	g__Clostridioides	s__Clostridioides difficile
124	1501145	k__Bacteria	p__Cyanobacteria	c__unclassified Cyanobacteria class	o__Pseudanabaenales	f__Leptolyngbyaceae	g__Neosynechococcus	s__Neosynechococcus sphagnicola
125	1501356	k__Bacteria	p__Proteobacteria	c__Alphaproteobacteria	o__Sphingomonadales	f__Sphingomonadaceae	g__Parasphingorhabdus	s__Parasphingorhabdus pacifica
126	1502	k__Bacteria	p__Firmicutes	c__Clostridia	o__Eubacteriales	f__Clostridiaceae	g__Clostridium	s__Clostridium perfringens
127	1505	k__Bacteria	p__Firmicutes	c__Clostridia	o__Eubacteriales	f__Peptostreptococcaceae	g__Paeniclostridium	s__Paeniclostridium sordellii
128	1509367	k__Bacteria	p__Proteobacteria	c__Alphaproteobacteria	o__Sphingomonadales	f__Erythrobacteraceae	g__Pontixanthobacter	s__Pontixanthobacter aestiaquae
129	1514904	k__Bacteria	p__Proteobacteria	c__Alphaproteobacteria	o__Hyphomicrobiales	f__Ahrensiaceae	g__Ahrensia	s__Ahrensia marina
130	1520	k__Bacteria	p__Firmicutes	c__Clostridia	o__Eubacteriales	f__Clostridiaceae	g__Clostridium	s__Clostridium beijerinckii
131	1522174	k__Bacteria	p__Actinobacteria	c__Actinomycetia	o__Micrococcales	f__Micrococcaceae	g__Glutamicibacter	s__Glutamicibacter endophyticus
132	1524460	k__Bacteria	p__Bacteroidetes	c__Saprospiria	o__Saprospirales	f__Haliscomenobacteraceae	g__Phaeodactylibacter	s__Phaeodactylibacter xiamenensis
133	1526570	k__Bacteria	p__Proteobacteria	c__Alphaproteobacteria	o__Rhodobacterales	f__Roseobacteraceae	g__Maritimibacter	s__Maritimibacter lacisalsi
134	1526572	k__Bacteria	p__Proteobacteria	c__Alphaproteobacteria	o__Parvularculales	f__Parvularculaceae	g__Aquisalinus	s__Aquisalinus flavus
135	1528098	k__Bacteria	p__Proteobacteria	c__Alphaproteobacteria	o__Rickettsiales	f__unclassified Rickettsiales family	g__unclassified Rickettsiales genus	s__Rickettsiales bacterium Ac37b
136	1532856	k__Bacteria	p__Proteobacteria	c__Alphaproteobacteria	o__Hyphomicrobiales	f__Ahrensiaceae	g__Pseudahrensia	s__Pseudahrensia todarodis
137	1540872	k__Bacteria	p__Candidatus Gracilibacteria	c__unclassified Candidatus Gracilibacteria class	o__unclassified Candidatus Gracilibacteria order	f__unclassified Candidatus Gracilibacteria family	g__unclassified Candidatus Gracilibacteria genus	s__Candidatus Gracilibacteria bacterium HOT-871
138	1543721	k__Bacteria	p__Proteobacteria	c__Gammaproteobacteria	o__unclassified Gammaproteobacteria order	f__unclassified Gammaproteobacteria family	g__Sedimenticola	s__Sedimenticola thiotaurini
139	1548547	k__Bacteria	p__Proteobacteria	c__Gammaproteobacteria	o__Chromatiales	f__Woeseiaceae	g__Woeseia	s__Woeseia oceani
140	154981	k__Bacteria	p__Proteobacteria	c__Alphaproteobacteria	o__Rhodobacterales	f__Rhodobacteraceae	g__Aliiroseovarius	s__Aliiroseovarius crassostreae
141	155978	k__Bacteria	p__Cyanobacteria	c__unclassified Cyanobacteria class	o__Synechococcales	f__Acaryochloridaceae	g__Acaryochloris	s__Acaryochloris marina
142	1564516	k__Bacteria	p__Bacteroidetes	c__Saprospiria	o__Saprospirales	f__Haliscomenobacteraceae	g__Phaeodactylibacter	s__Phaeodactylibacter luteus
143	1570281	k__Bacteria	p__Proteobacteria	c__Gammaproteobacteria	o__Cellvibrionales	f__Halieaceae	g__Marimicrobium	s__Marimicrobium arenosum
144	1579316	k__Bacteria	p__Proteobacteria	c__Alphaproteobacteria	o__Rhodobacterales	f__Roseobacteraceae	g__Falsihalocynthiibacter	s__Falsihalocynthiibacter arcticus
145	1579979	k__Bacteria	p__Proteobacteria	c__Gammaproteobacteria	o__Chromatiales	f__Wenzhouxiangellaceae	g__Wenzhouxiangella	s__Wenzhouxiangella marina
146	1581011	k__Bacteria	p__Proteobacteria	c__Epsilonproteobacteria	o__Campylobacterales	f__Sulfurospirillaceae	g__Sulfurospirillum	s__Sulfurospirillum sp. UCH001
147	1599	k__Bacteria	p__Firmicutes	c__Bacilli	o__Lactobacillales	f__Lactobacillaceae	g__Latilactobacillus	s__Latilactobacillus sakei
148	1603869	k__Bacteria	p__Acidobacteria	c__Blastocatellia	o__Blastocatellales	f__Blastocatellaceae	g__Stenotrophobacter	s__Stenotrophobacter roseus
149	160660	k__Bacteria	p__Proteobacteria	c__Gammaproteobacteria	o__Chromatiales	f__Ectothiorhodospiraceae	g__Acidihalobacter	s__Acidihalobacter prosperus
150	1608628	k__Bacteria	p__Proteobacteria	c__Alphaproteobacteria	o__Hyphomicrobiales	f__Hyphomicrobiaceae	g__Filomicrobium	s__Candidatus Filomicrobium marinum
151	1608957	k__Bacteria	p__Actinobacteria	c__Nitriliruptoria	o__Euzebyales	f__Euzebyaceae	g__Euzebya	s__Euzebya pacifica
152	1610527	k__Bacteria	p__Proteobacteria	c__Alphaproteobacteria	o__Hyphomicrobiales	f__Devosiaceae	g__Devosia	s__Devosia honganensis
153	1615909	k__Bacteria	p__Cyanobacteria	c__unclassified Cyanobacteria class	o__Chroococcales	f__Chroococcaceae	g__Geminocystis	s__Geminocystis sp. NIES-3708
154	1620421	k__Bacteria	p__Proteobacteria	c__Alphaproteobacteria	o__Hyphomicrobiales	f__Phyllobacteriaceae	g__Hoeflea	s__Hoeflea sp. IMCC20628
155	1622118	k__Bacteria	p__Bacteroidetes	c__Flavobacteriia	o__Flavobacteriales	f__Flavobacteriaceae	g__Lutibacter	s__Lutibacter profundi
156	1642820	k__Bacteria	p__Bacteroidetes	c__Flavobacteriia	o__Flavobacteriales	f__Flavobacteriaceae	g__Pseudofulvibacter	s__Pseudofulvibacter marinus
157	1650658	k__Bacteria	p__Actinobacteria	c__Actinomycetia	o__unclassified Actinomycetia order	f__unclassified Actinomycetia family	g__unclassified Actinomycetia genus	s__Actinobacteria bacterium IMCC26256
158	1651968	k__Bacteria	p__Proteobacteria	c__Alphaproteobacteria	o__Rhodobacterales	f__Rhodobacteraceae	g__Amylibacter	s__Amylibacter ulvae
159	1658618	k__Bacteria	p__Verrucomicrobia	c__Verrucomicrobiae	o__Verrucomicrobiales	f__Rubritaleaceae	g__Rubritalea	s__Rubritalea profundi
160	166314	k__Bacteria	p__Cyanobacteria	c__unclassified Cyanobacteria class	o__Synechococcales	f__Synechococcaceae	g__Synechococcus	s__Synechococcus sp. WH 8109
161	1670831	k__Bacteria	p__Actinobacteria	c__Nitriliruptoria	o__Egibacterales	f__Egibacteraceae	g__Egibacter	s__Egibacter rhizosphaerae
162	1686310	k__Bacteria	p__Proteobacteria	c__Alphaproteobacteria	o__Hyphomicrobiales	f__Bartonellaceae	g__Bartonella	s__Bartonella apis
163	169402	k__Bacteria	p__Proteobacteria	c__Alphaproteobacteria	o__Rickettsiales	f__Anaplasmataceae	g__Wolbachia	s__Wolbachia endosymbiont of Folsomia candida
164	1698521	k__Bacteria	p__Proteobacteria	c__Gammaproteobacteria	o__Oceanospirillales	f__Endozoicomonadaceae	g__Endozoicomonas	s__Endozoicomonas ascidiicola
165	1705394	k__Bacteria	p__Proteobacteria	c__Gammaproteobacteria	o__unclassified Gammaproteobacteria order	f__unclassified Gammaproteobacteria family	g__Candidatus Thioglobus	s__Candidatus Thioglobus autotrophicus
166	1705616	k__Bacteria	p__Proteobacteria	c__Alphaproteobacteria	o__Rhodospirillales	f__Rhodospirillaceae	g__Tagaea	s__Tagaea marina
167	1715989	k__Bacteria	p__Nitrospirae	c__Nitrospira	o__Nitrospirales	f__Nitrospiraceae	g__Nitrospira	s__Candidatus Nitrospira inopinata
168	1737571	k__Bacteria	p__Firmicutes	c__Bacilli	o__Bacillales	f__Bacillaceae	g__Niallia	s__Niallia oryzisoli
169	1739787	k__Bacteria	p__Proteobacteria	c__Alphaproteobacteria	o__Rhodobacterales	f__Roseobacteraceae	g__Pseudoruegeria	s__Pseudoruegeria marinistellae
170	1742923	k__Bacteria	p__Planctomycetes	c__Planctomycetia	o__Pirellulales	f__Thermoguttaceae	g__Thermostilla	s__Thermostilla marina
171	1752063	k__Bacteria	p__Cyanobacteria	c__unclassified Cyanobacteria class	o__Nostocales	f__Hapalosiphonaceae	g__Fischerella	s__Fischerella sp. NIES-3754
172	1763363	k__Bacteria	p__Cyanobacteria	c__unclassified Cyanobacteria class	o__unclassified Cyanobacteria order	f__unclassified Cyanobacteria family	g__unclassified Cyanobacteria genus	s__cyanobacterium endosymbiont of Rhopalodia gibberula
173	1768907	k__Bacteria	p__Proteobacteria	c__Gammaproteobacteria	o__unclassified Gammaproteobacteria order	f__unclassified Gammaproteobacteria family	g__Pseudohongiella	s__Pseudohongiella nitratireducens
174	1775174	k__Bacteria	p__Proteobacteria	c__Alphaproteobacteria	o__Hyphomicrobiales	f__Stappiaceae	g__Roseibium	s__Roseibium sediminis
175	1776391	k__Bacteria	p__Firmicutes	c__Clostridia	o__Eubacteriales	f__Peptostreptococcaceae	g__Romboutsia	s__Romboutsia timonensis
176	1778264	k__Bacteria	p__Proteobacteria	c__Gammaproteobacteria	o__Enterobacterales	f__Enterobacteriaceae	g__Candidatus Mikella	s__Candidatus Mikella endobia
177	1806508	k__Bacteria	p__Chloroflexi	c__Ardenticatenia	o__Ardenticatenales	f__Ardenticatenaceae	g__Candidatus Promineofilum	s__Candidatus Promineofilum breve
178	1806885	k__Bacteria	p__Proteobacteria	c__Alphaproteobacteria	o__Sphingomonadales	f__Sphingomonadaceae	g__Sphingorhabdus	s__Sphingorhabdus sp. M41
179	1807358	k__Bacteria	p__Cyanobacteria	c__unclassified Cyanobacteria class	o__Pleurocapsales	f__Dermocarpellaceae	g__Stanieria	s__Stanieria sp. NIES-3757
180	1811807	k__Bacteria	p__Proteobacteria	c__Gammaproteobacteria	o__Chromatiales	f__Granulosicoccaceae	g__Sulfuriflexus	s__Sulfuriflexus mobilis
181	1813879	k__Bacteria	p__Proteobacteria	c__Alphaproteobacteria	o__Sphingomonadales	f__Sphingomonadaceae	g__Sphingomonas	s__Sphingomonas panacisoli
182	1819566	k__Bacteria	p__Bacteroidetes	c__Cytophagia	o__Cytophagales	f__Fulvivirgaceae	g__Fulvivirga	s__Fulvivirga lutimaris
183	1824889	k__Bacteria	p__Bacteroidetes	c__Bacteroidia	o__Marinilabiliales	f__Marinifilaceae	g__Ancylomarina	s__Ancylomarina psychrotolerans
184	1826607	k__Bacteria	p__Proteobacteria	c__Alphaproteobacteria	o__Rhodobacterales	f__Rhodobacteraceae	g__Silicimonas	s__Silicimonas algicola
185	1827144	k__Bacteria	p__Cyanobacteria	c__unclassified Cyanobacteria class	o__Synechococcales	f__Synechococcaceae	g__Synechococcus	s__Synechococcus sp. NIES-970
186	1827279	k__Bacteria	p__Cyanobacteria	c__unclassified Cyanobacteria class	o__Chroococcidiopsidales	f__Aliterellaceae	g__Aliterella	s__Aliterella antarctica
187	1829	k__Bacteria	p__Actinobacteria	c__Actinomycetia	o__Corynebacteriales	f__Nocardiaceae	g__Rhodococcus	s__Rhodococcus rhodochrous
188	1837375	k__Bacteria	p__Bacteroidetes	c__Flavobacteriia	o__Flavobacteriales	f__Flavobacteriaceae	g__Aurantibacter	s__Aurantibacter crassamenti
189	1848755	k__Bacteria	p__Actinobacteria	c__unclassified Actinobacteria class	o__unclassified Actinobacteria order	f__unclassified Actinobacteria family	g__unclassified Actinobacteria genus	s__Actinobacteria bacterium IMCC26077
190	184917	k__Bacteria	p__Proteobacteria	c__Deltaproteobacteria	o__Desulfovibrionales	f__Desulfovibrionaceae	g__Solidesulfovibrio	s__Solidesulfovibrio magneticus
191	1850252	k__Bacteria	p__Bacteroidetes	c__Flavobacteriia	o__Flavobacteriales	f__Flavobacteriaceae	g__Tenacibaculum	s__Tenacibaculum todarodis
192	1850254	k__Bacteria	p__Proteobacteria	c__Epsilonproteobacteria	o__Campylobacterales	f__Arcobacteraceae	g__Poseidonibacter	s__Poseidonibacter parvus
193	1867040	k__Bacteria	p__Cyanobacteria	c__unclassified Cyanobacteria class	o__Oscillatoriales	f__unclassified Oscillatoriales family	g__Potamolinea	s__Potamolinea aerugineo-caerulea
194	1867846	k__Bacteria	p__Proteobacteria	c__Gammaproteobacteria	o__Legionellales	f__Legionellaceae	g__Legionella	s__Legionella clemsonensis
195	1869241	k__Bacteria	p__Cyanobacteria	c__unclassified Cyanobacteria class	o__Nostocales	f__Nostocaceae	g__Nostoc	s__Nostoc sp. CENA543
196	1871037	k__Bacteria	p__Bacteroidetes	c__Flavobacteriia	o__Flavobacteriales	f__Flavobacteriaceae	g__unclassified Flavobacteriaceae genus	s__Flavobacteriaceae bacterium
197	188913	k__Bacteria	p__Fusobacteria	c__Fusobacteriia	o__Fusobacteriales	f__Fusobacteriaceae	g__Cetobacterium	s__Cetobacterium somerae
198	1891926	k__Bacteria	p__Planctomycetes	c__Planctomycetia	o__Planctomycetales	f__Planctomycetaceae	g__Fuerstiella	s__Fuerstiella marisgermanici
199	1892596	k__Bacteria	p__Proteobacteria	c__Alphaproteobacteria	o__Rhodobacterales	f__Rhodobacteraceae	g__Neptunicoccus	s__Neptunicoccus sediminis
200	1904463	k__Bacteria	p__Proteobacteria	c__Epsilonproteobacteria	o__Campylobacterales	f__Arcobacteraceae	g__Poseidonibacter	s__Poseidonibacter lekithochrous
201	1912092	k__Bacteria	p__Proteobacteria	c__Alphaproteobacteria	o__Rhodobacterales	f__Rhodobacteraceae	g__Nioella	s__Nioella sediminis
202	1912871	k__Bacteria	p__Proteobacteria	c__Epsilonproteobacteria	o__Campylobacterales	f__Arcobacteraceae	g__Malaciobacter	s__Malaciobacter canalis
203	1914871	k__Bacteria	p__Cyanobacteria	c__unclassified Cyanobacteria class	o__Nostocales	f__Aphanizomenonaceae	g__Dolichospermum	s__Dolichospermum sp. UHCC 0315A
204	191495	k__Bacteria	p__Actinobacteria	c__Thermoleophilia	o__Solirubrobacterales	f__Conexibacteraceae	g__Conexibacter	s__Conexibacter woesei
205	1917485	k__Bacteria	p__Proteobacteria	c__Alphaproteobacteria	o__Rhodobacterales	f__Roseobacteraceae	g__Sulfitobacter	s__Sulfitobacter alexandrii
206	1922333	k__Bacteria	p__Proteobacteria	c__Alphaproteobacteria	o__Hyphomicrobiales	f__Phyllobacteriaceae	g__Hoeflea	s__Hoeflea prorocentri
207	1924933	k__Bacteria	p__Proteobacteria	c__Alphaproteobacteria	o__Rhodobacterales	f__Rhodobacteraceae	g__Planktotalea	s__Planktotalea lamellibrachiae
208	1926625	k__Bacteria	p__Bacteroidetes	c__Flavobacteriia	o__Flavobacteriales	f__Vicingaceae	g__Vicingus	s__Vicingus serpentipes
209	1930273	k__Bacteria	p__Planctomycetes	c__Planctomycetia	o__Pirellulales	f__Pirellulaceae	g__Rubripirellula	s__Rubripirellula lacrimiformis
210	1930274	k__Bacteria	p__Planctomycetes	c__Planctomycetia	o__Pirellulales	f__Pirellulaceae	g__Roseimaritima	s__Roseimaritima multifibrata
211	1930275	k__Bacteria	p__Planctomycetes	c__unclassified Planctomycetes class	o__unclassified Planctomycetes order	f__unclassified Planctomycetes family	g__unclassified Planctomycetes genus	s__Planctomycetes bacterium K23_9
212	1930276	k__Bacteria	p__Planctomycetes	c__Planctomycetia	o__Pirellulales	f__Lacipirellulaceae	g__Adhaeretor	s__Adhaeretor mobilis
213	1935204	k__Bacteria	p__Proteobacteria	c__Epsilonproteobacteria	o__Campylobacterales	f__Arcobacteraceae	g__Aliarcobacter	s__[Arcobacter] porcinus
214	1936081	k__Bacteria	p__Bacteroidetes	c__Flavobacteriia	o__Flavobacteriales	f__Flavobacteriaceae	g__Seonamhaeicola	s__Seonamhaeicola sp. S2-3
215	1940762	k__Bacteria	p__Cyanobacteria	c__unclassified Cyanobacteria class	o__Nostocales	f__unclassified Nostocales family	g__unclassified Nostocales genus	s__Nostocales cyanobacterium HT-58-2
216	194424	k__Bacteria	p__Proteobacteria	c__Epsilonproteobacteria	o__Campylobacterales	f__Sulfurospirillaceae	g__Sulfurospirillum	s__Sulfurospirillum halorespirans
217	195064	k__Bacteria	p__Proteobacteria	c__Gammaproteobacteria	o__Chromatiales	f__Ectothiorhodospiraceae	g__Ectothiorhodospira	s__Ectothiorhodospira mobilis
218	195248	k__Bacteria	p__Cyanobacteria	c__unclassified Cyanobacteria class	o__Synechococcales	f__Synechococcaceae	g__Synechococcus	s__Synechococcus sp. PCC 8807
219	195253	k__Bacteria	p__Cyanobacteria	c__unclassified Cyanobacteria class	o__Synechococcales	f__Synechococcaceae	g__Synechococcus	s__Synechococcus sp. PCC 6312
220	1954171	k__Bacteria	p__Cyanobacteria	c__unclassified Cyanobacteria class	o__Nostocales	f__Calotrichaceae	g__Calothrix	s__Calothrix sp. NIES-2098
221	1963835	k__Bacteria	p__Proteobacteria	c__Alphaproteobacteria	o__Rhodospirillales	f__Geminicoccaceae	g__Arboricoccus	s__Arboricoccus pini
222	197	k__Bacteria	p__Proteobacteria	c__Epsilonproteobacteria	o__Campylobacterales	f__Campylobacteraceae	g__Campylobacter	s__Campylobacter jejuni
223	197482	k__Bacteria	p__Proteobacteria	c__Epsilonproteobacteria	o__Campylobacterales	f__Arcobacteraceae	g__Malaciobacter	s__Malaciobacter halophilus
224	1978339	k__Bacteria	p__Proteobacteria	c__Gammaproteobacteria	o__Chromatiales	f__Chromatiaceae	g__unclassified Chromatiaceae genus	s__Chromatiaceae bacterium 2141T.STBD.0c.01a
225	198	k__Bacteria	p__Proteobacteria	c__Epsilonproteobacteria	o__Campylobacterales	f__Campylobacteraceae	g__Campylobacter	s__Campylobacter hyointestinalis
226	1986224	k__Bacteria	p__Proteobacteria	c__Epsilonproteobacteria	o__Campylobacterales	f__Sulfurospirillaceae	g__Sulfurospirillum	s__Sulfurospirillum sp. SL2-1
227	2005460	k__Bacteria	p__Cyanobacteria	c__unclassified Cyanobacteria class	o__Chroococcales	f__Chroococcaceae	g__Chondrocystis	s__Chondrocystis sp. NIES-4102
228	2005462	k__Bacteria	p__Cyanobacteria	c__unclassified Cyanobacteria class	o__Nostocales	f__Calotrichaceae	g__Calothrix	s__Calothrix sp. NIES-3974
229	2005469	k__Bacteria	p__Cyanobacteria	c__unclassified Cyanobacteria class	o__Nostocales	f__Calotrichaceae	g__Calothrix	s__Calothrix sp. NIES-4071
230	2017482	k__Bacteria	p__Proteobacteria	c__Alphaproteobacteria	o__Rhodobacterales	f__Roseobacteraceae	g__Thalassococcus	s__Thalassococcus sp. S3
231	2026785	k__Bacteria	p__Proteobacteria	c__Alphaproteobacteria	o__Hyphomicrobiales	f__Rhodobiaceae	g__unclassified Rhodobiaceae genus	s__Rhodobiaceae bacterium
232	2029103	k__Bacteria	p__Proteobacteria	c__Alphaproteobacteria	o__Rhodobacterales	f__Roseobacteraceae	g__Actibacterium	s__Actibacterium pelagium
233	2029869	k__Bacteria	p__Proteobacteria	c__Alphaproteobacteria	o__Hyphomicrobiales	f__Tepidamorphaceae	g__Butyratibacter	s__Butyratibacter algicola
234	2035354	k__Bacteria	p__Cyanobacteria	c__unclassified Cyanobacteria class	o__Nostocales	f__Tolypothrichaceae	g__Kryptousia	s__Kryptousia macronema
235	2035979	k__Bacteria	p__Cyanobacteria	c__unclassified Cyanobacteria class	o__Nostocales	f__Nostocaceae	g__Aliinostoc	s__Aliinostoc morphoplasticum
236	2047720	k__Bacteria	p__Proteobacteria	c__Alphaproteobacteria	o__Hyphomicrobiales	f__Aurantimonadaceae	g__Aurantimonas	s__Aurantimonas aggregata
237	2053591	k__Bacteria	p__Planctomycetes	c__Planctomycetia	o__Planctomycetales	f__unclassified Planctomycetales family	g__unclassified Planctomycetales genus	s__Planctomycetales bacterium
238	2056494	k__Bacteria	p__Candidatus Saccharibacteria	c__unclassified Candidatus Saccharibacteria class	o__unclassified Candidatus Saccharibacteria order	f__unclassified Candidatus Saccharibacteria family	g__unclassified Candidatus Saccharibacteria genus	s__Candidatus Saccharibacteria bacterium YM_S32_TM7_50_20
239	2058135	k__Bacteria	p__Bacteroidetes	c__Flavobacteriia	o__Flavobacteriales	f__Flavobacteriaceae	g__Olleya	s__Olleya sp. Bg11-27
240	2058175	k__Bacteria	p__Bacteroidetes	c__Flavobacteriia	o__Flavobacteriales	f__Flavobacteriaceae	g__Antarcticibacterium	s__Antarcticibacterium flavum
241	2070369	k__Bacteria	p__Proteobacteria	c__Alphaproteobacteria	o__Rhodobacterales	f__Roseobacteraceae	g__Sulfitobacter	s__Sulfitobacter sp. JL08
242	2077182	k__Bacteria	p__Proteobacteria	c__Alphaproteobacteria	o__Sphingomonadales	f__Sphingomonadaceae	g__Sphingorhabdus	s__Sphingorhabdus sp. YGSMI21
243	207954	k__Bacteria	p__Proteobacteria	c__Gammaproteobacteria	o__Oceanospirillales	f__Oceanospirillaceae	g__Neptuniibacter	s__Neptuniibacter caesariensis
244	209649	k__Bacteria	p__Actinobacteria	c__Acidimicrobiia	o__Acidimicrobiales	f__Acidimicrobiaceae	g__Ferrithrix	s__Ferrithrix thermotolerans
245	209897	k__Bacteria	p__Proteobacteria	c__Alphaproteobacteria	o__Hyphomicrobiales	f__Afifellaceae	g__Afifella	s__Afifella pfennigii
246	210	k__Bacteria	p__Proteobacteria	c__Epsilonproteobacteria	o__Campylobacterales	f__Helicobacteraceae	g__Helicobacter	s__Helicobacter pylori
247	2100740	k__Bacteria	p__Bacteroidetes	c__Sphingobacteriia	o__Sphingobacteriales	f__Sphingobacteriaceae	g__Pedobacter	s__Pedobacter mongoliensis
248	2107713	k__Bacteria	p__Actinobacteria	c__Actinomycetia	o__Propionibacteriales	f__Nocardioidaceae	g__Aeromicrobium	s__Aeromicrobium sp. A1-2
249	2109593	k__Bacteria	p__Actinobacteria	c__Actinomycetia	o__Streptomycetales	f__Streptomycetaceae	g__Streptomyces	s__Streptomyces sp. SGAir0924
250	213	k__Bacteria	p__Proteobacteria	c__Epsilonproteobacteria	o__Campylobacterales	f__Helicobacteraceae	g__Helicobacter	s__Helicobacter cinaedi
251	2170729	k__Bacteria	p__Proteobacteria	c__Alphaproteobacteria	o__Hyphomicrobiales	f__Hyphomicrobiaceae	g__Methyloceanibacter	s__Methyloceanibacter sp. wino2
252	2171755	k__Bacteria	p__Proteobacteria	c__Alphaproteobacteria	o__Rhodobacterales	f__Rhodobacteraceae	g__Profundibacter	s__Profundibacter amoris
253	2173169	k__Bacteria	p__Bacteroidetes	c__Flavobacteriia	o__Flavobacteriales	f__Flavobacteriaceae	g__Dokdonia	s__Dokdonia sp. Dokd-P16
254	2176002	k__Bacteria	p__Proteobacteria	c__Alphaproteobacteria	o__Rhodobacterales	f__Rhodobacteraceae	g__Amylibacter	s__Amylibacter lutimaris
255	220622	k__Bacteria	p__Proteobacteria	c__Epsilonproteobacteria	o__Campylobacterales	f__Sulfurospirillaceae	g__Sulfurospirillum	s__Sulfurospirillum sp. JPD-1
256	2211117	k__Bacteria	p__Proteobacteria	c__Alphaproteobacteria	o__Rhodobacterales	f__Rhodobacteraceae	g__Pseudopuniceibacterium	s__Pseudopuniceibacterium sediminis
257	221822	k__Bacteria	p__Proteobacteria	c__Alphaproteobacteria	o__Rhodobacterales	f__Roseobacteraceae	g__Phaeobacter	s__Phaeobacter inhibens
258	226665	k__Bacteria	p__Proteobacteria	c__Alphaproteobacteria	o__Rickettsiales	f__Rickettsiaceae	g__Rickettsia	s__Rickettsia conorii
259	2304600	k__Bacteria	p__Proteobacteria	c__Alphaproteobacteria	o__Hyphomicrobiales	f__Breoghaniaceae	g__Breoghania	s__Breoghania sp. L-A4
260	232348	k__Bacteria	p__Cyanobacteria	c__unclassified Cyanobacteria class	o__Synechococcales	f__Synechococcaceae	g__Synechococcus	s__Synechococcus sp. CB0101
261	234827	k__Bacteria	p__Proteobacteria	c__Alphaproteobacteria	o__Rickettsiales	f__Candidatus Midichloriaceae	g__Candidatus Midichloria	s__Candidatus Midichloria mitochondrii
262	2350	k__Bacteria	p__Bacteroidetes	c__Saprospiria	o__Saprospirales	f__Haliscomenobacteraceae	g__Haliscomenobacter	s__Haliscomenobacter hydrossis
263	2360	k__Bacteria	p__Proteobacteria	c__Gammaproteobacteria	o__unclassified Gammaproteobacteria order	f__unclassified Gammaproteobacteria family	g__unclassified Gammaproteobacteria genus	s__Bathymodiolus thermophilus thioautotrophic gill symbiont
264	241425	k__Bacteria	p__Cyanobacteria	c__unclassified Cyanobacteria class	o__Oscillatoriales	f__Gomontiellaceae	g__Crinalium	s__Crinalium epipsammum
265	244787	k__Bacteria	p__Proteobacteria	c__Epsilonproteobacteria	o__Nautiliales	f__Nautiliaceae	g__Nautilia	s__Nautilia profundicola
266	246273	k__Bacteria	p__Proteobacteria	c__Alphaproteobacteria	o__Rickettsiales	f__Anaplasmataceae	g__Wolbachia	s__Wolbachia endosymbiont of Cimex lectularius
267	2483033	k__Bacteria	p__Proteobacteria	c__Alphaproteobacteria	o__Rhodobacterales	f__Rhodobacteraceae	g__Parasedimentitalea	s__Parasedimentitalea marina
268	2496865	k__Bacteria	p__Bacteroidetes	c__Flavobacteriia	o__Flavobacteriales	f__Flavobacteriaceae	g__Maribacter	s__Maribacter sp. MJ134
269	2499145	k__Bacteria	p__Actinobacteria	c__Actinomycetia	o__Corynebacteriales	f__Nocardiaceae	g__Rhodococcus	s__Rhodococcus sp. X156
270	2500533	k__Bacteria	p__Proteobacteria	c__Alphaproteobacteria	o__Rhodobacterales	f__Rhodobacteraceae	g__Pseudorhodobacter	s__Pseudorhodobacter turbinis
271	2508306	k__Bacteria	p__Proteobacteria	c__Alphaproteobacteria	o__Rhodobacterales	f__Roseobacteraceae	g__Leisingera	s__Leisingera sp. NJS201
272	2508687	k__Bacteria	p__Proteobacteria	c__Gammaproteobacteria	o__unclassified Gammaproteobacteria order	f__unclassified Gammaproteobacteria family	g__Candidatus Thioglobus	s__Candidatus Thioglobus sp. NP1
273	2511069	k__Bacteria	p__Cyanobacteria	c__unclassified Cyanobacteria class	o__Synechococcales	f__Synechococcaceae	g__Synechococcus	s__Synechococcus sp. RSCCF101
274	2511995	k__Bacteria	p__Proteobacteria	c__Gammaproteobacteria	o__Xanthomonadales	f__Xanthomonadaceae	g__Pseudolysobacter	s__Pseudolysobacter antarcticus
275	2518930	k__Bacteria	p__Proteobacteria	c__Alphaproteobacteria	o__Rhodobacterales	f__Roseobacteraceae	g__Tateyamaria	s__Tateyamaria armeniaca
276	2527962	k__Bacteria	p__Planctomycetes	c__unclassified Planctomycetes class	o__unclassified Planctomycetes order	f__unclassified Planctomycetes family	g__unclassified Planctomycetes genus	s__Planctomycetes bacterium K2D
277	2527968	k__Bacteria	p__Planctomycetes	c__Planctomycetia	o__Pirellulales	f__Pirellulaceae	g__Aureliella	s__Aureliella helgolandensis
278	2527970	k__Bacteria	p__Planctomycetes	c__Planctomycetia	o__Pirellulales	f__Pirellulaceae	g__Blastopirellula	s__Blastopirellula retiformator
279	2527972	k__Bacteria	p__Planctomycetes	c__Planctomycetia	o__Pirellulales	f__Lacipirellulaceae	g__Aeoliella	s__Aeoliella mucimassa
280	2527984	k__Bacteria	p__Planctomycetes	c__Planctomycetia	o__Pirellulales	f__Pirellulaceae	g__Bremerella	s__Bremerella volcania
281	2527990	k__Bacteria	p__Planctomycetes	c__Planctomycetia	o__Pirellulales	f__Pirellulaceae	g__Rosistilla	s__Rosistilla oblonga
282	2527995	k__Bacteria	p__Planctomycetes	c__Planctomycetia	o__Planctomycetales	f__Planctomycetaceae	g__Symmachiella	s__Symmachiella dynata
283	2528007	k__Bacteria	p__Planctomycetes	c__Planctomycetia	o__Planctomycetales	f__Planctomycetaceae	g__Polystyrenella	s__Polystyrenella longa
284	2528009	k__Bacteria	p__Planctomycetes	c__Planctomycetia	o__Pirellulales	f__Lacipirellulaceae	g__Pirellulimonas	s__Pirellulimonas nuda
285	2528010	k__Bacteria	p__Planctomycetes	c__Planctomycetia	o__Pirellulales	f__Pirellulaceae	g__Lignipirellula	s__Lignipirellula cremea
286	2528026	k__Bacteria	p__Planctomycetes	c__Planctomycetia	o__Planctomycetales	f__Planctomycetaceae	g__Maioricimonas	s__Maioricimonas rarisocia
287	2528029	k__Bacteria	p__Planctomycetes	c__Planctomycetia	o__Planctomycetales	f__Planctomycetaceae	g__Gimesia	s__Gimesia panareensis
288	253245	k__Bacteria	p__Bacteroidetes	c__Flavobacteriia	o__Flavobacteriales	f__Schleiferiaceae	g__Owenweeksia	s__Owenweeksia hongkongensis
289	2546360	k__Bacteria	p__Cyanobacteria	c__unclassified Cyanobacteria class	o__Chroococcales	f__Aphanothecaceae	g__Crocosphaera	s__Crocosphaera subtropica
290	2546366	k__Bacteria	p__Cyanobacteria	c__unclassified Cyanobacteria class	o__Chroococcales	f__Aphanothecaceae	g__Rippkaea	s__Rippkaea orientalis
291	2547404	k__Bacteria	p__Proteobacteria	c__Alphaproteobacteria	o__Rhodobacterales	f__Roseobacteraceae	g__Roseovarius	s__Roseovarius arcticus
292	2552942	k__Bacteria	p__Proteobacteria	c__Alphaproteobacteria	o__Rhodobacterales	f__Rhodobacteraceae	g__Boseongicola	s__Boseongicola sp. CCM32
293	255507	k__Bacteria	p__Proteobacteria	c__Epsilonproteobacteria	o__Campylobacterales	f__Arcobacteraceae	g__Aliarcobacter	s__Aliarcobacter cibarius
294	2563602	k__Bacteria	p__Actinobacteria	c__Actinomycetia	o__Streptomycetales	f__Streptomycetaceae	g__Streptomyces	s__Streptomyces sp. SS52
295	2572087	k__Bacteria	p__Candidatus Saccharibacteria	c__unclassified Candidatus Saccharibacteria class	o__unclassified Candidatus Saccharibacteria order	f__unclassified Candidatus Saccharibacteria family	g__unclassified Candidatus Saccharibacteria genus	s__Candidatus Saccharibacteria bacterium oral taxon 955
296	2575699	k__Bacteria	p__Bacteroidetes	c__Flavobacteriia	o__Flavobacteriales	f__Weeksellaceae	g__Elizabethkingia	s__Elizabethkingia sp. 2-6
297	2579971	k__Bacteria	p__Proteobacteria	c__Alphaproteobacteria	o__Rhodobacterales	f__Rhodobacteraceae	g__Paroceanicella	s__Paroceanicella profunda
298	258256	k__Bacteria	p__Proteobacteria	c__Alphaproteobacteria	o__Hyphomicrobiales	f__Stappiaceae	g__Pseudovibrio	s__Pseudovibrio denitrificans
299	2583587	k__Bacteria	p__Bacteroidetes	c__Flavobacteriia	o__Flavobacteriales	f__Flavobacteriaceae	g__Aggregatimonas	s__Aggregatimonas sangjinii
300	2584094	k__Bacteria	p__Proteobacteria	c__Alphaproteobacteria	o__Sphingomonadales	f__Sphingomonadaceae	g__Sphingorhabdus	s__Sphingorhabdus sp. SMR4y
301	2584122	k__Bacteria	p__Bacteroidetes	c__Flavobacteriia	o__Flavobacteriales	f__Flavobacteriaceae	g__unclassified Flavobacteriaceae genus	s__Flavobacteriaceae bacterium 10Alg115
302	2590016	k__Bacteria	p__Proteobacteria	c__Alphaproteobacteria	o__Hyphomicrobiales	f__Stappiaceae	g__Labrenzia	s__Labrenzia sp. PHM005
303	2590021	k__Bacteria	p__Proteobacteria	c__Epsilonproteobacteria	o__Campylobacterales	f__Thiovulaceae	g__Sulfurimonas	s__Sulfurimonas xiamenensis
304	2590022	k__Bacteria	p__Proteobacteria	c__Epsilonproteobacteria	o__Campylobacterales	f__Thiovulaceae	g__Sulfurimonas	s__Sulfurimonas lithotrophica
305	2602067	k__Bacteria	p__Proteobacteria	c__Alphaproteobacteria	o__Rhodobacterales	f__Roseobacteraceae	g__Octadecabacter	s__Octadecabacter sp. SW4
306	261292	k__Bacteria	p__Proteobacteria	c__Betaproteobacteria	o__Nitrosomonadales	f__Nitrosomonadaceae	g__Nitrosomonas	s__Nitrosomonas sp. Is79A3
307	261964	k__Bacteria	p__Proteobacteria	c__Gammaproteobacteria	o__Kangiellales	f__Kangiellaceae	g__Kangiella	s__Kangiella koreensis
308	263	k__Bacteria	p__Proteobacteria	c__Gammaproteobacteria	o__Thiotrichales	f__Francisellaceae	g__Francisella	s__Francisella tularensis
309	264148	k__Bacteria	p__Actinobacteria	c__Actinomycetia	o__Corynebacteriales	f__Gordoniaceae	g__Millisia	s__Millisia brevis
310	264691	k__Bacteria	p__Cyanobacteria	c__unclassified Cyanobacteria class	o__Nostocales	f__Nostocaceae	g__Trichormus	s__Trichormus variabilis
311	2662190	k__Bacteria	p__Cyanobacteria	c__unclassified Cyanobacteria class	o__Nostocales	f__Calotrichaceae	g__Dulcicalothrix	s__Dulcicalothrix necridiiformans
312	266809	k__Bacteria	p__Proteobacteria	c__Alphaproteobacteria	o__Rhodobacterales	f__Roseobacteraceae	g__Thalassobacter	s__Thalassobacter stenotrophicus
313	266951	k__Bacteria	p__Proteobacteria	c__Alphaproteobacteria	o__Sphingomonadales	f__Erythrobacteraceae	g__Qipengyuania	s__Qipengyuania seohaensis
314	269261	k__Bacteria	p__Proteobacteria	c__Epsilonproteobacteria	o__Campylobacterales	f__Sulfurovaceae	g__Nitratifractor	s__Nitratifractor salsuginis
315	270636	k__Bacteria	p__Cyanobacteria	c__unclassified Cyanobacteria class	o__Spirulinales	f__Spirulinaceae	g__Spirulina	s__Spirulina major
316	2743	k__Bacteria	p__Proteobacteria	c__Gammaproteobacteria	o__Pseudomonadales	f__Marinobacteraceae	g__Marinobacter	s__Marinobacter nauticus
317	28072	k__Bacteria	p__Cyanobacteria	c__unclassified Cyanobacteria class	o__Nostocales	f__Nostocaceae	g__Nostoc	s__Nostoc sp. PCC 7524
318	28080	k__Bacteria	p__Proteobacteria	c__Epsilonproteobacteria	o__Campylobacterales	f__Campylobacteraceae	g__Campylobacter	s__Campylobacter upsaliensis
319	281120	k__Bacteria	p__Bacteroidetes	c__Cytophagia	o__Cytophagales	f__Amoebophilaceae	g__Candidatus Amoebophilus	s__Candidatus Amoebophilus asiaticus
320	28141	k__Bacteria	p__Proteobacteria	c__Gammaproteobacteria	o__Enterobacterales	f__Enterobacteriaceae	g__Cronobacter	s__Cronobacter sakazakii
321	28197	k__Bacteria	p__Proteobacteria	c__Epsilonproteobacteria	o__Campylobacterales	f__Arcobacteraceae	g__Aliarcobacter	s__Aliarcobacter butzleri
322	28198	k__Bacteria	p__Proteobacteria	c__Epsilonproteobacteria	o__Campylobacterales	f__Arcobacteraceae	g__Aliarcobacter	s__Aliarcobacter cryaerophilus
323	28199	k__Bacteria	p__Proteobacteria	c__Epsilonproteobacteria	o__Campylobacterales	f__Arcobacteraceae	g__Arcobacter	s__Arcobacter nitrofigilis
324	28200	k__Bacteria	p__Proteobacteria	c__Epsilonproteobacteria	o__Campylobacterales	f__Arcobacteraceae	g__Aliarcobacter	s__Aliarcobacter skirrowii
325	28450	k__Bacteria	p__Proteobacteria	c__Betaproteobacteria	o__Burkholderiales	f__Burkholderiaceae	g__Burkholderia	s__Burkholderia pseudomallei
326	285351	k__Bacteria	p__Actinobacteria	c__Actinomycetia	o__Micrococcales	f__Jonesiaceae	g__Flavimobilis	s__Flavimobilis marinus
327	287	k__Bacteria	p__Proteobacteria	c__Gammaproteobacteria	o__Pseudomonadales	f__Pseudomonadaceae	g__Pseudomonas	s__Pseudomonas aeruginosa
328	287478	k__Bacteria	p__Proteobacteria	c__Alphaproteobacteria	o__Maricaulales	f__Robiginitomaculaceae	g__Hellea	s__Hellea balneolensis
329	288436	k__Bacteria	p__Proteobacteria	c__Alphaproteobacteria	o__Hyphomicrobiales	f__Phyllobacteriaceae	g__Hoeflea	s__Hoeflea alexandrii
330	28901	k__Bacteria	p__Proteobacteria	c__Gammaproteobacteria	o__Enterobacterales	f__Enterobacteriaceae	g__Salmonella	s__Salmonella enterica
331	290055	k__Bacteria	p__Firmicutes	c__Clostridia	o__Eubacteriales	f__Lachnospiraceae	g__Faecalicatena	s__Faecalicatena fissicatena
332	290400	k__Bacteria	p__Proteobacteria	c__Alphaproteobacteria	o__Rhodobacterales	f__Roseobacteraceae	g__Jannaschia	s__Jannaschia sp. CCS1
333	291048	k__Bacteria	p__Proteobacteria	c__Epsilonproteobacteria	o__Nautiliales	f__Nautiliaceae	g__Caminibacter	s__Caminibacter mediatlanticus
334	292587	k__Bacteria	p__Cyanobacteria	c__unclassified Cyanobacteria class	o__Synechococcales	f__Synechococcaceae	g__Synechococcus	s__Synechococcus rubescens
335	29355	k__Bacteria	p__Firmicutes	c__Clostridia	o__Eubacteriales	f__Oscillospiraceae	g__Ruminiclostridium	s__Ruminiclostridium cellobioparum
336	294	k__Bacteria	p__Proteobacteria	c__Gammaproteobacteria	o__Pseudomonadales	f__Pseudomonadaceae	g__Pseudomonas	s__Pseudomonas fluorescens
337	29410	k__Bacteria	p__Cyanobacteria	c__unclassified Cyanobacteria class	o__Synechococcales	f__Synechococcaceae	g__Synechococcus	s__Synechococcus sp. WH 8103
338	29459	k__Bacteria	p__Proteobacteria	c__Alphaproteobacteria	o__Hyphomicrobiales	f__Brucellaceae	g__Brucella	s__Brucella melitensis
339	295028	k__Bacteria	p__Proteobacteria	c__Epsilonproteobacteria	o__Campylobacterales	f__Sulfurospirillaceae	g__Sulfurospirillum	s__Sulfurospirillum carboxydovorans
340	299262	k__Bacteria	p__Proteobacteria	c__Alphaproteobacteria	o__Rhodobacterales	f__Roseobacteraceae	g__Tateyamaria	s__Tateyamaria omphalii
341	303	k__Bacteria	p__Proteobacteria	c__Gammaproteobacteria	o__Pseudomonadales	f__Pseudomonadaceae	g__Pseudomonas	s__Pseudomonas putida
342	310767	k__Bacteria	p__Proteobacteria	c__Betaproteobacteria	o__Rhodocyclales	f__Zoogloeaceae	g__Zoogloea	s__Zoogloea oryzae
343	313368	k__Bacteria	p__Proteobacteria	c__Alphaproteobacteria	o__Rhodobacterales	f__Roseobacteraceae	g__Maribius	s__Maribius salinus
344	316068	k__Bacteria	p__Bacteroidetes	c__Cytophagia	o__Cytophagales	f__Spirosomaceae	g__Leadbetterella	s__Leadbetterella byssophila
345	316278	k__Bacteria	p__Cyanobacteria	c__unclassified Cyanobacteria class	o__Synechococcales	f__Synechococcaceae	g__Synechococcus	s__Synechococcus sp. RCC307
346	316279	k__Bacteria	p__Cyanobacteria	c__unclassified Cyanobacteria class	o__Synechococcales	f__Synechococcaceae	g__Synechococcus	s__Synechococcus sp. CC9902
347	317	k__Bacteria	p__Proteobacteria	c__Gammaproteobacteria	o__Pseudomonadales	f__Pseudomonadaceae	g__Pseudomonas	s__Pseudomonas syringae
348	317575	k__Bacteria	p__Proteobacteria	c__Gammaproteobacteria	o__Methylococcales	f__Methylothermaceae	g__Methylothermus	s__Methylothermus thermalis
349	32051	k__Bacteria	p__Cyanobacteria	c__unclassified Cyanobacteria class	o__Synechococcales	f__Synechococcaceae	g__Synechococcus	s__Synechococcus sp. WH 7803
350	32054	k__Bacteria	p__Cyanobacteria	c__unclassified Cyanobacteria class	o__Nostocales	f__Calotrichaceae	g__Calothrix	s__Calothrix parietina
351	330214	k__Bacteria	p__Nitrospirae	c__Nitrospira	o__Nitrospirales	f__Nitrospiraceae	g__Nitrospira	s__Nitrospira defluvii
352	331696	k__Bacteria	p__Proteobacteria	c__Alphaproteobacteria	o__Hyphomicrobiales	f__Xanthobacteraceae	g__Pseudolabrys	s__Pseudolabrys taiwanensis
353	335406	k__Bacteria	p__Proteobacteria	c__Alphaproteobacteria	o__Sphingomonadales	f__Sphingosinicellaceae	g__Sphingosinicella	s__Sphingosinicella microcystinivorans
354	337479	k__Bacteria	p__Proteobacteria	c__Alphaproteobacteria	o__Rickettsiales	f__Rickettsiaceae	g__Rickettsia	s__Rickettsia endosymbiont of Bemisia tabaci
355	33990	k__Bacteria	p__Proteobacteria	c__Alphaproteobacteria	o__Rickettsiales	f__Rickettsiaceae	g__Rickettsia	s__Rickettsia bellii
356	33994	k__Bacteria	p__Proteobacteria	c__Alphaproteobacteria	o__Rickettsiales	f__Anaplasmataceae	g__Neorickettsia	s__Neorickettsia helminthoeca
357	34058	k__Bacteria	p__Proteobacteria	c__Gammaproteobacteria	o__Methylococcales	f__Methylococcaceae	g__Methylobacter	s__Methylobacter marinus
358	354246	k__Bacteria	p__Proteobacteria	c__Gammaproteobacteria	o__Cellvibrionales	f__Spongiibacteraceae	g__Spongiibacter	s__Spongiibacter marinus
359	35757	k__Bacteria	p__Actinobacteria	c__Actinomycetia	o__Corynebacteriales	f__Corynebacteriaceae	g__Corynebacterium	s__Corynebacterium cystitidis
360	35790	k__Bacteria	p__Proteobacteria	c__Alphaproteobacteria	o__Rickettsiales	f__Rickettsiaceae	g__Rickettsia	s__Rickettsia japonica
361	35792	k__Bacteria	p__Proteobacteria	c__Alphaproteobacteria	o__Rickettsiales	f__Rickettsiaceae	g__Rickettsia	s__Rickettsia parkeri
362	35795	k__Bacteria	p__Proteobacteria	c__Alphaproteobacteria	o__Rickettsiales	f__Anaplasmataceae	g__Ehrlichia	s__Ehrlichia muris
363	35799	k__Bacteria	p__Proteobacteria	c__Betaproteobacteria	o__Nitrosomonadales	f__Nitrosomonadaceae	g__Nitrosospira	s__Nitrosospira briensis
364	35801	k__Bacteria	p__Nitrospinae	c__Nitrospinia	o__Nitrospinales	f__Nitrospinaceae	g__Nitrospina	s__Nitrospina gracilis
365	361055	k__Bacteria	p__Verrucomicrobia	c__Verrucomicrobiae	o__Verrucomicrobiales	f__Rubritaleaceae	g__Rubritalea	s__Rubritalea marina
366	364200	k__Bacteria	p__Proteobacteria	c__Alphaproteobacteria	o__Rhodobacterales	f__Rhodobacteraceae	g__Cognatiyoonia	s__Cognatiyoonia koreensis
367	366522	k__Bacteria	p__Proteobacteria	c__Epsilonproteobacteria	o__Campylobacterales	f__Sulfurospirillaceae	g__Sulfurospirillum	s__Sulfurospirillum cavolei
368	36812	k__Bacteria	p__Actinobacteria	c__Actinomycetia	o__Corynebacteriales	f__Mycobacteriaceae	g__Mycobacterium	s__Mycobacterium genavense
369	369932	k__Bacteria	p__Actinobacteria	c__Actinomycetia	o__Pseudonocardiales	f__Pseudonocardiaceae	g__Amycolatopsis	s__Amycolatopsis niigatensis
370	374515	k__Bacteria	p__Proteobacteria	c__Alphaproteobacteria	o__Hyphomicrobiales	f__Rhodovibrionaceae	g__Pelagibius	s__Pelagibius litoralis
371	37482	k__Bacteria	p__Firmicutes	c__Bacilli	o__Bacillales	f__Thermoactinomycetaceae	g__Laceyella	s__Laceyella sacchari
372	374981	k__Bacteria	p__Cyanobacteria	c__unclassified Cyanobacteria class	o__Synechococcales	f__Synechococcaceae	g__Synechococcus	s__Synechococcus sp. PCC 7003
373	37919	k__Bacteria	p__Actinobacteria	c__Actinomycetia	o__Corynebacteriales	f__Nocardiaceae	g__Rhodococcus	s__Rhodococcus opacus
374	37928	k__Bacteria	p__Actinobacteria	c__Actinomycetia	o__Micrococcales	f__Micrococcaceae	g__Arthrobacter	s__Arthrobacter crystallopoietes
375	379347	k__Bacteria	p__Proteobacteria	c__Alphaproteobacteria	o__Rhodobacterales	f__Rhodobacteraceae	g__Tritonibacter	s__Tritonibacter mobilis
376	380021	k__Bacteria	p__Proteobacteria	c__Gammaproteobacteria	o__Pseudomonadales	f__Pseudomonadaceae	g__Pseudomonas	s__Pseudomonas protegens
377	381	k__Bacteria	p__Proteobacteria	c__Alphaproteobacteria	o__Hyphomicrobiales	f__Phyllobacteriaceae	g__Mesorhizobium	s__Mesorhizobium loti
378	38293	k__Bacteria	p__Proteobacteria	c__Gammaproteobacteria	o__Vibrionales	f__Vibrionaceae	g__Photobacterium	s__Photobacterium damselae
379	387093	k__Bacteria	p__Proteobacteria	c__Epsilonproteobacteria	o__Campylobacterales	f__Sulfurovaceae	g__Sulfurovum	s__Sulfurovum sp. NBC37-1
380	388640	k__Bacteria	p__Proteobacteria	c__Alphaproteobacteria	o__Hyphomicrobiales	f__Bartonellaceae	g__Bartonella	s__Bartonella australis
381	392723	k__Bacteria	p__Bacteroidetes	c__Cytophagia	o__Cytophagales	f__Reichenbachiellaceae	g__Marinoscillum	s__Marinoscillum pacificum
382	393663	k__Bacteria	p__Proteobacteria	c__Alphaproteobacteria	o__Rhodobacterales	f__Roseobacteraceae	g__Pseudoruegeria	s__Pseudoruegeria aquimaris
383	394733	k__Bacteria	p__Proteobacteria	c__Alphaproteobacteria	o__Sphingomonadales	f__Sphingomonadaceae	g__Parasphingorhabdus	s__Parasphingorhabdus litoris
384	394805	k__Bacteria	p__Proteobacteria	c__Gammaproteobacteria	o__Chromatiales	f__Thioprofundaceae	g__Thioprofundum	s__Thioprofundum hispidum
385	395961	k__Bacteria	p__Cyanobacteria	c__unclassified Cyanobacteria class	o__Oscillatoriales	f__Cyanothecaceae	g__Cyanothece	s__Cyanothece sp. PCC 7425
386	397271	k__Bacteria	p__Proteobacteria	c__Gammaproteobacteria	o__Chromatiales	f__Ectothiorhodospiraceae	g__Thiohalomonas	s__Thiohalomonas nitratireducens
387	39766	k__Bacteria	p__Proteobacteria	c__Epsilonproteobacteria	o__Campylobacterales	f__Thiovulaceae	g__Sulfurimonas	s__Sulfurimonas denitrificans
388	39791	k__Bacteria	p__Actinobacteria	c__Actinomycetia	o__Corynebacteriales	f__Corynebacteriaceae	g__Corynebacterium	s__Corynebacterium glucuronolyticum
389	40324	k__Bacteria	p__Proteobacteria	c__Gammaproteobacteria	o__Xanthomonadales	f__Xanthomonadaceae	g__Stenotrophomonas	s__Stenotrophomonas maltophilia
390	406548	k__Bacteria	p__Planctomycetes	c__Planctomycetia	o__Isosphaerales	f__Isosphaeraceae	g__Aquisphaera	s__Aquisphaera giovannonii
391	407844	k__Bacteria	p__Bacteroidetes	c__Saprospiria	o__Saprospirales	f__Saprospiraceae	g__Aureispira	s__Aureispira maritima
392	414	k__Bacteria	p__Proteobacteria	c__Gammaproteobacteria	o__Methylococcales	f__Methylococcaceae	g__Methylococcus	s__Methylococcus capsulatus
393	414286	k__Bacteria	p__Proteobacteria	c__Gammaproteobacteria	o__Vibrionales	f__Vibrionaceae	g__Salinivibrio	s__Salinivibrio siamensis
394	415	k__Bacteria	p__Proteobacteria	c__Gammaproteobacteria	o__Methylococcales	f__Methylococcaceae	g__Methylobacter	s__Methylobacter luteus
395	419007	k__Bacteria	p__Proteobacteria	c__Gammaproteobacteria	o__Enterobacterales	f__Erwiniaceae	g__Tatumella	s__Tatumella terrea
396	420403	k__Bacteria	p__Proteobacteria	c__Alphaproteobacteria	o__Rhodobacterales	f__Roseobacteraceae	g__Pelagicola	s__Pelagicola litoralis
397	420999	k__Bacteria	p__Proteobacteria	c__Alphaproteobacteria	o__Rhodobacterales	f__Rhodobacteraceae	g__Yoonia	s__Yoonia maricola
398	42239	k__Bacteria	p__Actinobacteria	c__Actinomycetia	o__Streptomycetales	f__Streptomycetaceae	g__Streptomyces	s__Streptomyces sampsonii
399	42253	k__Bacteria	p__Nitrospirae	c__Nitrospira	o__Nitrospirales	f__Nitrospiraceae	g__Nitrospira	s__Nitrospira moscoviensis
400	42443	k__Bacteria	p__Proteobacteria	c__Alphaproteobacteria	o__Rhodobacterales	f__Roseobacteraceae	g__Roseobacter	s__Roseobacter litoralis
401	43064	k__Bacteria	p__Firmicutes	c__Bacilli	o__Lactobacillales	f__Carnobacteriaceae	g__Trichococcus	s__Trichococcus pasteurii
402	430797	k__Bacteria	p__Verrucomicrobia	c__Verrucomicrobiae	o__Verrucomicrobiales	f__Rubritaleaceae	g__Rubritalea	s__Rubritalea spongiae
403	430798	k__Bacteria	p__Verrucomicrobia	c__Verrucomicrobiae	o__Verrucomicrobiales	f__Rubritaleaceae	g__Rubritalea	s__Rubritalea tangerina
404	433645	k__Bacteria	p__Actinobacteria	c__Actinomycetia	o__Micrococcales	f__Microbacteriaceae	g__Microbacterium	s__Microbacterium kribbense
405	437505	k__Bacteria	p__Proteobacteria	c__Gammaproteobacteria	o__Chromatiales	f__Granulosicoccaceae	g__Granulosicoccus	s__Granulosicoccus antarcticus
406	437507	k__Bacteria	p__Proteobacteria	c__Alphaproteobacteria	o__Maricaulales	f__Robiginitomaculaceae	g__Robiginitomaculum	s__Robiginitomaculum antarcticum
407	437900	k__Bacteria	p__Proteobacteria	c__Gammaproteobacteria	o__Pseudomonadales	f__Pseudomonadaceae	g__Pseudomonas	s__Pseudomonas marincola
408	441616	k__Bacteria	p__Firmicutes	c__Clostridia	o__Thermoanaerobacterales	f__Thermoanaerobacteraceae	g__Carboxydothermus	s__Carboxydothermus siderophilus
409	442714	k__Bacteria	p__Bacteroidetes	c__Flavobacteriia	o__Flavobacteriales	f__Flavobacteriaceae	g__Ulvibacter	s__Ulvibacter antarcticus
410	443610	k__Bacteria	p__Proteobacteria	c__Alphaproteobacteria	o__Hyphomicrobiales	f__Devosiaceae	g__Devosia	s__Devosia geojensis
411	444440	k__Bacteria	p__Proteobacteria	c__Alphaproteobacteria	o__Hyphomicrobiales	f__Parvibaculaceae	g__Anderseniella	s__Anderseniella baltica
412	446	k__Bacteria	p__Proteobacteria	c__Gammaproteobacteria	o__Legionellales	f__Legionellaceae	g__Legionella	s__Legionella pneumophila
413	446679	k__Bacteria	p__Cyanobacteria	c__unclassified Cyanobacteria class	o__Nostocales	f__Nostocaceae	g__Nostoc	s__Nostoc sphaeroides
414	44674	k__Bacteria	p__Proteobacteria	c__Epsilonproteobacteria	o__Campylobacterales	f__Sulfurospirillaceae	g__Sulfurospirillum	s__Sulfurospirillum barnesii
415	45056	k__Bacteria	p__Proteobacteria	c__Gammaproteobacteria	o__Legionellales	f__Legionellaceae	g__Legionella	s__Legionella adelaidensis
416	45248	k__Bacteria	p__Proteobacteria	c__Gammaproteobacteria	o__Thiotrichales	f__Thiotrichaceae	g__Leucothrix	s__Leucothrix mucor
417	453840	k__Bacteria	p__Proteobacteria	c__Alphaproteobacteria	o__Hyphomicrobiales	f__Phyllobacteriaceae	g__Aliihoeflea	s__Aliihoeflea aestuarii
418	454144	k__Bacteria	p__Verrucomicrobia	c__Verrucomicrobiae	o__Verrucomicrobiales	f__Verrucomicrobiaceae	g__Persicirhabdus	s__Persicirhabdus sediminis
419	454148	k__Bacteria	p__Verrucomicrobia	c__Verrucomicrobiae	o__Verrucomicrobiales	f__Verrucomicrobiaceae	g__Roseibacillus	s__Roseibacillus persicicus
420	46234	k__Bacteria	p__Cyanobacteria	c__unclassified Cyanobacteria class	o__Nostocales	f__Nostocaceae	g__Anabaena	s__Anabaena sp. 90
421	467091	k__Bacteria	p__Actinobacteria	c__Acidimicrobiia	o__Acidimicrobiales	f__Ilumatobacteraceae	g__Ilumatobacter	s__Ilumatobacter fluminis
422	467093	k__Bacteria	p__Actinobacteria	c__Acidimicrobiia	o__Acidimicrobiales	f__Ilumatobacteraceae	g__Ilumatobacter	s__Ilumatobacter nonamiensis
423	467094	k__Bacteria	p__Actinobacteria	c__Acidimicrobiia	o__Acidimicrobiales	f__Ilumatobacteraceae	g__Ilumatobacter	s__Ilumatobacter coccineus
424	467976	k__Bacteria	p__Actinobacteria	c__Acidimicrobiia	o__Acidimicrobiales	f__Iamiaceae	g__Iamia	s__Iamia majanohamensis
425	470	k__Bacteria	p__Proteobacteria	c__Gammaproteobacteria	o__Moraxellales	f__Moraxellaceae	g__Acinetobacter	s__Acinetobacter baumannii
426	472175	k__Bacteria	p__Proteobacteria	c__Alphaproteobacteria	o__Hyphomicrobiales	f__Phyllobacteriaceae	g__Nitratireductor	s__Nitratireductor basaltis
427	47495	k__Bacteria	p__Proteobacteria	c__Alphaproteobacteria	o__Hyphomicrobiales	f__Hyphomicrobiaceae	g__Pedomicrobium	s__Pedomicrobium americanum
428	475083	k__Bacteria	p__Proteobacteria	c__Alphaproteobacteria	o__Rhodobacterales	f__Roseobacteraceae	g__Roseovarius	s__Roseovarius aestuarii
429	477641	k__Bacteria	p__Actinobacteria	c__Actinomycetia	o__Geodermatophilales	f__Geodermatophilaceae	g__Modestobacter	s__Modestobacter marinus
430	47959	k__Bacteria	p__Proteobacteria	c__Betaproteobacteria	o__Nitrosomonadales	f__Thiobacillaceae	g__Annwoodia	s__Annwoodia aquaesulis
431	479936	k__Bacteria	p__Proteobacteria	c__Alphaproteobacteria	o__Rhodospirillales	f__Acetobacteraceae	g__Commensalibacter	s__Commensalibacter intestini
432	482564	k__Bacteria	p__Cyanobacteria	c__unclassified Cyanobacteria class	o__Oscillatoriales	f__Oscillatoriaceae	g__Oscillatoria	s__Oscillatoria nigro-viridis
433	483016	k__Bacteria	p__Bacteroidetes	c__Flavobacteriia	o__Flavobacteriales	f__Flavobacteriaceae	g__Lutimonas	s__Lutimonas saemankumensis
434	483324	k__Bacteria	p__Proteobacteria	c__Alphaproteobacteria	o__Hyphomicrobiales	f__Devosiaceae	g__Maritalea	s__Maritalea mobilis
435	485	k__Bacteria	p__Proteobacteria	c__Betaproteobacteria	o__Neisseriales	f__Neisseriaceae	g__Neisseria	s__Neisseria gonorrhoeae
436	486398	k__Bacteria	p__Firmicutes	c__Bacilli	o__Bacillales	f__Bacillaceae	g__Bacillus	s__Bacillus sp. S3
437	487	k__Bacteria	p__Proteobacteria	c__Betaproteobacteria	o__Neisseriales	f__Neisseriaceae	g__Neisseria	s__Neisseria meningitidis
438	487320	k__Bacteria	p__Bacteroidetes	c__Flavobacteriia	o__Flavobacteriales	f__Flavobacteriaceae	g__Maritimimonas	s__Maritimimonas rapanae
439	49186	k__Bacteria	p__Proteobacteria	c__Gammaproteobacteria	o__Oceanospirillales	f__Oceanospirillaceae	g__Marinobacterium	s__Marinobacterium stanieri
440	496056	k__Bacteria	p__Bacteroidetes	c__Sphingobacteriia	o__Sphingobacteriales	f__Sphingobacteriaceae	g__Anseongella	s__Anseongella ginsenosidimutans
441	505249	k__Bacteria	p__Proteobacteria	c__Epsilonproteobacteria	o__Campylobacterales	f__Arcobacteraceae	g__Malaciobacter	s__Malaciobacter marinus
442	519423	k__Bacteria	p__Actinobacteria	c__Actinomycetia	o__Propionibacteriales	f__Propionibacteriaceae	g__Enemella	s__Enemella evansiae
443	522485	k__Bacteria	p__Proteobacteria	c__Epsilonproteobacteria	o__Campylobacterales	f__Campylobacteraceae	g__Campylobacter	s__Campylobacter avium
444	53366	k__Bacteria	p__Actinobacteria	c__Actinomycetia	o__Micromonosporales	f__Micromonosporaceae	g__Catellatospora	s__Catellatospora citrea
445	535904	k__Bacteria	p__Proteobacteria	c__Alphaproteobacteria	o__Rhodospirillales	f__Acetobacteraceae	g__Roseomonas	s__Roseomonas oryzicola
446	53635	k__Bacteria	p__Actinobacteria	c__Acidimicrobiia	o__Acidimicrobiales	f__Acidimicrobiaceae	g__Acidimicrobium	s__Acidimicrobium ferrooxidans
447	538381	k__Bacteria	p__Proteobacteria	c__Alphaproteobacteria	o__Hyphomicrobiales	f__Stappiaceae	g__Stappia	s__Stappia indica
448	544718	k__Bacteria	p__Proteobacteria	c__Epsilonproteobacteria	o__Campylobacterales	f__Arcobacteraceae	g__Aliarcobacter	s__Aliarcobacter thereius
449	54565	k__Bacteria	p__Proteobacteria	c__Deltaproteobacteria	o__Desulfovibrionales	f__Desulfovibrionaceae	g__Desulfovibrio	s__Desulfovibrio simplex
450	546	k__Bacteria	p__Proteobacteria	c__Gammaproteobacteria	o__Enterobacterales	f__Enterobacteriaceae	g__Citrobacter	s__Citrobacter freundii
451	556288	k__Bacteria	p__Actinobacteria	c__Actinomycetia	o__Micrococcales	f__Dermabacteraceae	g__Brachybacterium	s__Brachybacterium saurashtrense
452	562	k__Bacteria	p__Proteobacteria	c__Gammaproteobacteria	o__Enterobacterales	f__Enterobacteriaceae	g__Escherichia	s__Escherichia coli
453	570162	k__Bacteria	p__Proteobacteria	c__Alphaproteobacteria	o__Maricaulales	f__Robiginitomaculaceae	g__Fretibacter	s__Fretibacter rubidus
454	571177	k__Bacteria	p__Proteobacteria	c__Deltaproteobacteria	o__Desulfobacterales	f__Desulfobacteraceae	g__Desulfosarcina	s__Desulfosarcina alkanivorans
455	571298	k__Bacteria	p__Proteobacteria	c__Alphaproteobacteria	o__Rhodobacterales	f__Roseobacteraceae	g__Aliiruegeria	s__Aliiruegeria lutimaris
456	580166	k__Bacteria	p__Proteobacteria	c__Alphaproteobacteria	o__Rhodospirillales	f__Thalassobaculaceae	g__Oceanibaculum	s__Oceanibaculum pacificum
457	585423	k__Bacteria	p__Cyanobacteria	c__unclassified Cyanobacteria class	o__Synechococcales	f__Synechococcaceae	g__Synechococcus	s__Synechococcus sp. KORDI-49
458	585425	k__Bacteria	p__Cyanobacteria	c__unclassified Cyanobacteria class	o__Synechococcales	f__Synechococcaceae	g__Synechococcus	s__Synechococcus sp. KORDI-52
459	585455	k__Bacteria	p__Proteobacteria	c__Gammaproteobacteria	o__Chromatiales	f__unclassified Chromatiales family	g__Thiohalobacter	s__Thiohalobacter thiocyanaticus
460	588604	k__Bacteria	p__Proteobacteria	c__Gammaproteobacteria	o__Chromatiales	f__Granulosicoccaceae	g__Granulosicoccus	s__Granulosicoccus coccoides
461	591197	k__Bacteria	p__Ignavibacteriae	c__Ignavibacteria	o__Ignavibacteriales	f__Ignavibacteriaceae	g__Ignavibacterium	s__Ignavibacterium album
462	591198	k__Bacteria	p__Actinobacteria	c__Nitriliruptoria	o__Euzebyales	f__Euzebyaceae	g__Euzebya	s__Euzebya tangerina
463	591372	k__Bacteria	p__Proteobacteria	c__Alphaproteobacteria	o__Rhodobacterales	f__Rhodobacteraceae	g__Agaricicola	s__Agaricicola taiwanensis
464	59600	k__Bacteria	p__Bacteroidetes	c__Flavobacteriia	o__Flavobacteriales	f__Flavobacteriaceae	g__Cellulophaga	s__Cellulophaga algicola
465	59930	k__Bacteria	p__Cyanobacteria	c__unclassified Cyanobacteria class	o__Synechococcales	f__Prochlorococcaceae	g__Cyanobium	s__Cyanobium gracile
466	59932	k__Bacteria	p__Cyanobacteria	c__unclassified Cyanobacteria class	o__Synechococcales	f__Synechococcaceae	g__Synechococcus	s__Synechococcus sp. WH 8101
467	603050	k__Bacteria	p__Proteobacteria	c__Epsilonproteobacteria	o__Campylobacterales	f__Arcobacteraceae	g__Malaciobacter	s__Malaciobacter mytili
468	60890	k__Bacteria	p__Proteobacteria	c__Alphaproteobacteria	o__Rhodobacterales	f__Roseobacteraceae	g__Phaeobacter	s__Phaeobacter gallaeciensis
469	60920	k__Bacteria	p__Actinobacteria	c__Actinomycetia	o__Micrococcales	f__Sanguibacteraceae	g__Sanguibacter	s__Sanguibacter keddieii
470	61646	k__Bacteria	p__Proteobacteria	c__Gammaproteobacteria	o__Enterobacterales	f__Enterobacteriaceae	g__Lelliottia	s__Lelliottia amnigena
471	616952	k__Bacteria	p__Proteobacteria	c__Alphaproteobacteria	o__Hyphomicrobiales	f__Kaistiaceae	g__Bauldia	s__Bauldia consociata
472	62322	k__Bacteria	p__Proteobacteria	c__Gammaproteobacteria	o__Alteromonadales	f__Shewanellaceae	g__Shewanella	s__Shewanella baltica
473	624	k__Bacteria	p__Proteobacteria	c__Gammaproteobacteria	o__Enterobacterales	f__Enterobacteriaceae	g__Shigella	s__Shigella sonnei
474	63186	k__Bacteria	p__Bacteroidetes	c__Flavobacteriia	o__Flavobacteriales	f__Flavobacteriaceae	g__Zobellia	s__Zobellia galactanivorans
475	634765	k__Bacteria	p__Proteobacteria	c__Gammaproteobacteria	o__Thiotrichales	f__Thiotrichaceae	g__Cocleimonas	s__Cocleimonas flava
476	644220	k__Bacteria	p__Proteobacteria	c__Gammaproteobacteria	o__Oceanospirillales	f__Alcanivoracaceae	g__Marinicella	s__Marinicella litoralis
477	644221	k__Bacteria	p__Proteobacteria	c__Gammaproteobacteria	o__Arenicellales	f__Arenicellaceae	g__Arenicella	s__Arenicella xantha
478	64471	k__Bacteria	p__Cyanobacteria	c__unclassified Cyanobacteria class	o__Synechococcales	f__Synechococcaceae	g__Synechococcus	s__Synechococcus sp. CC9311
479	647910	k__Bacteria	p__Firmicutes	c__Bacilli	o__Bacillales	f__Listeriaceae	g__Listeria	s__Listeria rocourtiae
480	649756	k__Bacteria	p__Firmicutes	c__Clostridia	o__Eubacteriales	f__Lachnospiraceae	g__Anaerostipes	s__Anaerostipes hadrus
481	655353	k__Bacteria	p__Proteobacteria	c__Alphaproteobacteria	o__Hyphomicrobiales	f__Cohaesibacteraceae	g__Cohaesibacter	s__Cohaesibacter marisflavi
482	65553	k__Bacteria	p__Proteobacteria	c__Epsilonproteobacteria	o__Campylobacterales	f__Sulfurospirillaceae	g__Sulfurospirillum	s__Sulfurospirillum deleyianum
483	664426	k__Bacteria	p__Proteobacteria	c__Alphaproteobacteria	o__Rhodobacterales	f__Roseobacteraceae	g__Sulfitobacter	s__Sulfitobacter sp. BSw21498
484	665467	k__Bacteria	p__Proteobacteria	c__Alphaproteobacteria	o__Hyphomicrobiales	f__Kaistiaceae	g__Bauldia	s__Bauldia litoralis
485	666	k__Bacteria	p__Proteobacteria	c__Gammaproteobacteria	o__Vibrionales	f__Vibrionaceae	g__Vibrio	s__Vibrio cholerae
486	667306	k__Bacteria	p__Actinobacteria	c__Acidimicrobiia	o__Acidimicrobiales	f__Acidimicrobiaceae	g__Aciditerrimonas	s__Aciditerrimonas ferrireducens
487	66821	k__Bacteria	p__Proteobacteria	c__Epsilonproteobacteria	o__Campylobacterales	f__Sulfurospirillaceae	g__Sulfurospirillum	s__Sulfurospirillum multivorans
488	66850	k__Bacteria	p__Proteobacteria	c__Alphaproteobacteria	o__Hyphomicrobiales	f__Hyphomicrobiaceae	g__Filomicrobium	s__Filomicrobium fusiforme
489	669041	k__Bacteria	p__Bacteroidetes	c__Flavobacteriia	o__Flavobacteriales	f__Flavobacteriaceae	g__Tenacibaculum	s__Tenacibaculum dicentrarchi
490	670154	k__Bacteria	p__Proteobacteria	c__Alphaproteobacteria	o__Rhodobacterales	f__Roseobacteraceae	g__Litoreibacter	s__Litoreibacter janthinus
491	670155	k__Bacteria	p__Proteobacteria	c__Alphaproteobacteria	o__Rhodobacterales	f__Roseobacteraceae	g__Litoreibacter	s__Litoreibacter albidus
492	673862	k__Bacteria	p__unclassified Bacteria phylum	c__Candidatus Babeliae	o__Candidatus Babeliales	f__Candidatus Babeliaceae	g__Candidatus Babela	s__Candidatus Babela massiliensis
493	674703	k__Bacteria	p__Proteobacteria	c__Alphaproteobacteria	o__Hyphomicrobiales	f__Hyphomicrobiaceae	g__Rhodoplanes	s__Rhodoplanes sp. Z2-YC6860
494	676199	k__Bacteria	p__Actinobacteria	c__Actinomycetia	o__Micrococcales	f__Demequinaceae	g__Demequina	s__Demequina oxidasica
495	679732	k__Bacteria	p__Actinobacteria	c__Actinomycetia	o__Micromonosporales	f__Micromonosporaceae	g__Catenuloplanes	s__Catenuloplanes castaneus
496	680125	k__Bacteria	p__Proteobacteria	c__Alphaproteobacteria	o__Sphingomonadales	f__Sphingomonadaceae	g__Parasphingopyxis	s__Parasphingopyxis lamellibrachiae
497	685565	k__Bacteria	p__Cyanobacteria	c__unclassified Cyanobacteria class	o__Pseudanabaenales	f__Pseudanabaenaceae	g__Pseudanabaena	s__Pseudanabaena sp. ABRG5-3
498	70799	k__Bacteria	p__Cyanobacteria	c__unclassified Cyanobacteria class	o__Nostocales	f__Aphanizomenonaceae	g__Nodularia	s__Nodularia spumigena
499	708132	k__Bacteria	p__Proteobacteria	c__Oligoflexia	o__Oligoflexales	f__Oligoflexaceae	g__Oligoflexus	s__Oligoflexus tunisiensis
500	708186	k__Bacteria	p__Proteobacteria	c__Epsilonproteobacteria	o__Campylobacterales	f__Arcobacteraceae	g__Aliarcobacter	s__Aliarcobacter trophiarum
501	70993	k__Bacteria	p__Bacteroidetes	c__Cytophagia	o__Cytophagales	f__Flammeovirgaceae	g__Flexithrix	s__Flexithrix dorotheae
502	70995	k__Bacteria	p__Bacteroidetes	c__Saprospiria	o__Saprospirales	f__Lewinellaceae	g__Lewinella	s__Lewinella cohaerens
503	70997	k__Bacteria	p__Bacteroidetes	c__Saprospiria	o__Saprospirales	f__Lewinellaceae	g__Flavilitoribacter	s__Flavilitoribacter nigricans
504	713887	k__Bacteria	p__Cyanobacteria	c__unclassified Cyanobacteria class	o__Chroococcales	f__Aphanothecaceae	g__Candidatus Atelocyanobacterium	s__Candidatus Atelocyanobacterium thalassa
505	71433	k__Bacteria	p__Proteobacteria	c__Alphaproteobacteria	o__Hyphomicrobiales	f__Phyllobacteriaceae	g__Mesorhizobium	s__Mesorhizobium amorphae
506	716816	k__Bacteria	p__Proteobacteria	c__Gammaproteobacteria	o__Cellvibrionales	f__Spongiibacteraceae	g__Oceanicoccus	s__Oceanicoccus sagamiensis
507	718217	k__Bacteria	p__Cyanobacteria	c__unclassified Cyanobacteria class	o__unclassified Cyanobacteria order	f__unclassified Cyanobacteria family	g__unclassified Cyanobacteria genus	s__cyanobacterium endosymbiont of Epithemia turgida
508	728003	k__Bacteria	p__Proteobacteria	c__Gammaproteobacteria	o__Thiotrichales	f__Piscirickettsiaceae	g__Cycloclasticus	s__Cycloclasticus sp. PY97N
509	74426	k__Bacteria	p__Actinobacteria	c__Coriobacteriia	o__Coriobacteriales	f__Coriobacteriaceae	g__Collinsella	s__Collinsella aerofaciens
510	744461	k__Bacteria	p__Proteobacteria	c__Alphaproteobacteria	o__Hyphomicrobiales	f__Ahrensiaceae	g__Pseudahrensia	s__Pseudahrensia aquimaris
511	745368	k__Bacteria	p__Firmicutes	c__Clostridia	o__Eubacteriales	f__unclassified Eubacteriales family	g__Gemmiger	s__Gemmiger formicilis
512	754409	k__Bacteria	p__Bacteroidetes	c__Flavobacteriia	o__Flavobacteriales	f__Flavobacteriaceae	g__Winogradskyella	s__Winogradskyella sp. PG-2
513	75658	k__Bacteria	p__Proteobacteria	c__Epsilonproteobacteria	o__Campylobacterales	f__Campylobacteraceae	g__Campylobacter	s__Campylobacter lanienae
514	75985	k__Bacteria	p__Proteobacteria	c__Gammaproteobacteria	o__Pasteurellales	f__Pasteurellaceae	g__Mannheimia	s__Mannheimia haemolytica
515	765699	k__Bacteria	p__Proteobacteria	c__Alphaproteobacteria	o__Rhodobacterales	f__Rhodobacteraceae	g__Allgaiera	s__Allgaiera indica
516	767892	k__Bacteria	p__Proteobacteria	c__Alphaproteobacteria	o__unclassified Alphaproteobacteria order	f__unclassified Alphaproteobacteria family	g__Candidatus Puniceispirillum	s__Candidatus Puniceispirillum marinum
517	769	k__Bacteria	p__Proteobacteria	c__Alphaproteobacteria	o__Rickettsiales	f__Anaplasmataceae	g__Anaplasma	s__Anaplasma centrale
518	76980	k__Bacteria	p__Proteobacteria	c__Alphaproteobacteria	o__Hyphomicrobiales	f__Ahrensiaceae	g__Ahrensia	s__Ahrensia kielensis
519	770	k__Bacteria	p__Proteobacteria	c__Alphaproteobacteria	o__Rickettsiales	f__Anaplasmataceae	g__Anaplasma	s__Anaplasma marginale
520	77551	k__Bacteria	p__Proteobacteria	c__Alphaproteobacteria	o__Rickettsiales	f__Anaplasmataceae	g__Wolbachia	s__Wolbachia endosymbiont of Onchocerca volvulus
521	777	k__Bacteria	p__Proteobacteria	c__Gammaproteobacteria	o__Legionellales	f__Coxiellaceae	g__Coxiella	s__Coxiella burnetii
522	779	k__Bacteria	p__Proteobacteria	c__Alphaproteobacteria	o__Rickettsiales	f__Anaplasmataceae	g__Ehrlichia	s__Ehrlichia ruminantium
523	785	k__Bacteria	p__Proteobacteria	c__Alphaproteobacteria	o__Rickettsiales	f__Rickettsiaceae	g__Rickettsia	s__Rickettsia typhi
524	786	k__Bacteria	p__Proteobacteria	c__Alphaproteobacteria	o__Rickettsiales	f__Rickettsiaceae	g__Rickettsia	s__Rickettsia akari
525	788	k__Bacteria	p__Proteobacteria	c__Alphaproteobacteria	o__Rickettsiales	f__Rickettsiaceae	g__Rickettsia	s__Rickettsia canadensis
526	80816	k__Bacteria	p__Proteobacteria	c__Deltaproteobacteria	o__Myxococcales	f__Kofleriaceae	g__Haliangium	s__Haliangium ochraceum
527	80849	k__Bacteria	p__Proteobacteria	c__Alphaproteobacteria	o__Rickettsiales	f__Anaplasmataceae	g__Wolbachia	s__Wolbachia endosymbiont of Brugia malayi
528	81468	k__Bacteria	p__Synergistetes	c__Synergistia	o__Synergistales	f__Synergistaceae	g__Aminobacterium	s__Aminobacterium colombiense
529	81476	k__Bacteria	p__Proteobacteria	c__Gammaproteobacteria	o__Enterobacterales	f__Enterobacteriaceae	g__Pluralibacter	s__Pluralibacter pyrinus
530	827	k__Bacteria	p__Proteobacteria	c__Epsilonproteobacteria	o__Campylobacterales	f__Campylobacteraceae	g__Campylobacter	s__Campylobacter ureolyticus
531	84588	k__Bacteria	p__Cyanobacteria	c__unclassified Cyanobacteria class	o__Synechococcales	f__Prochlorococcaceae	g__Parasynechococcus	s__Parasynechococcus marenigrum
532	84980	k__Bacteria	p__Proteobacteria	c__Deltaproteobacteria	o__Desulfobacterales	f__Desulfocapsaceae	g__Desulfotalea	s__Desulfotalea psychrophila
533	859	k__Bacteria	p__Fusobacteria	c__Fusobacteriia	o__Fusobacteriales	f__Fusobacteriaceae	g__Fusobacterium	s__Fusobacterium necrophorum
534	860	k__Bacteria	p__Fusobacteria	c__Fusobacteriia	o__Fusobacteriales	f__Fusobacteriaceae	g__Fusobacterium	s__Fusobacterium periodonticum
535	86106	k__Bacteria	p__Proteobacteria	c__Alphaproteobacteria	o__Holosporales	f__Holosporaceae	g__unclassified Holosporaceae genus	s__endosymbiont of Acanthamoeba sp. UWC8
536	86957	k__Bacteria	p__Firmicutes	c__Negativicutes	o__Selenomonadales	f__Selenomonadaceae	g__Selenomonas	s__Selenomonas lacticifex
537	90729	k__Bacteria	p__Proteobacteria	c__Deltaproteobacteria	o__Desulfobacterales	f__Desulfobulbaceae	g__Desulfocastanea	s__Desulfocastanea catecholica
538	913109	k__Bacteria	p__Proteobacteria	c__Epsilonproteobacteria	o__Campylobacterales	f__Arcobacteraceae	g__Arcobacter	s__Arcobacter ellisii
539	913829	k__Bacteria	p__Proteobacteria	c__Gammaproteobacteria	o__Chromatiales	f__Thioalkalispiraceae	g__Endothiovibrio	s__Endothiovibrio diazotrophicus
540	917	k__Bacteria	p__Proteobacteria	c__Betaproteobacteria	o__Nitrosomonadales	f__Nitrosomonadaceae	g__Nitrosomonas	s__Nitrosomonas marina
541	92487	k__Bacteria	p__Proteobacteria	c__Gammaproteobacteria	o__Thiotrichales	f__Thiotrichaceae	g__Thiothrix	s__Thiothrix eikelboomii
542	92644	k__Bacteria	p__Actinobacteria	c__Actinomycetia	o__Streptomycetales	f__Streptomycetaceae	g__Streptomyces	s__Streptomyces malaysiensis
543	927083	k__Bacteria	p__Proteobacteria	c__Deltaproteobacteria	o__Myxococcales	f__Sandaracinaceae	g__Sandaracinus	s__Sandaracinus amylolyticus
544	92938	k__Bacteria	p__Cyanobacteria	c__unclassified Cyanobacteria class	o__Nostocales	f__Hapalosiphonaceae	g__Fischerella	s__Fischerella muscicola
545	930805	k__Bacteria	p__Proteobacteria	c__Gammaproteobacteria	o__Cellvibrionales	f__Halieaceae	g__Halioglobus	s__Halioglobus japonicus
546	930806	k__Bacteria	p__Proteobacteria	c__Gammaproteobacteria	o__Cellvibrionales	f__Halieaceae	g__Halioglobus	s__Halioglobus pacificus
547	94	k__Bacteria	p__Proteobacteria	c__Alphaproteobacteria	o__Rhodospirillales	f__Stellaceae	g__Stella	s__Stella humosa
548	944	k__Bacteria	p__Proteobacteria	c__Alphaproteobacteria	o__Rickettsiales	f__Anaplasmataceae	g__Ehrlichia	s__Ehrlichia canis
549	944547	k__Bacteria	p__Proteobacteria	c__Epsilonproteobacteria	o__Campylobacterales	f__Arcobacteraceae	g__unclassified Arcobacteraceae genus	s__Arcobacter sp. L
550	945	k__Bacteria	p__Proteobacteria	c__Alphaproteobacteria	o__Rickettsiales	f__Anaplasmataceae	g__Ehrlichia	s__Ehrlichia chaffeensis
551	948	k__Bacteria	p__Proteobacteria	c__Alphaproteobacteria	o__Rickettsiales	f__Anaplasmataceae	g__Anaplasma	s__Anaplasma phagocytophilum
552	950	k__Bacteria	p__Proteobacteria	c__Alphaproteobacteria	o__Rickettsiales	f__Anaplasmataceae	g__Neorickettsia	s__Neorickettsia risticii
553	951	k__Bacteria	p__Proteobacteria	c__Alphaproteobacteria	o__Rickettsiales	f__Anaplasmataceae	g__Neorickettsia	s__Neorickettsia sennetsu
554	955	k__Bacteria	p__Proteobacteria	c__Alphaproteobacteria	o__Rickettsiales	f__Anaplasmataceae	g__Wolbachia	s__Wolbachia pipientis
555	96230	k__Bacteria	p__Proteobacteria	c__Gammaproteobacteria	o__Legionellales	f__Legionellaceae	g__Legionella	s__Legionella fallonii
556	980251	k__Bacteria	p__Planctomycetes	c__Planctomycetia	o__Pirellulales	f__Pirellulaceae	g__Mariniblastus	s__Mariniblastus fucicola
557	980254	k__Bacteria	p__Planctomycetes	c__Planctomycetia	o__Pirellulales	f__Pirellulaceae	g__Roseimaritima	s__Roseimaritima ulvae
558	983544	k__Bacteria	p__Bacteroidetes	c__Flavobacteriia	o__Flavobacteriales	f__Flavobacteriaceae	g__Lacinutrix	s__Lacinutrix sp. 5H-3-7-4
559	983548	k__Bacteria	p__Bacteroidetes	c__Flavobacteriia	o__Flavobacteriales	f__Flavobacteriaceae	g__Dokdonia	s__Dokdonia sp. 4H-3-7-5
560	988938	k__Bacteria	p__Cyanobacteria	c__unclassified Cyanobacteria class	o__Nostocales	f__Stigonemataceae	g__Iphinoe	s__Iphinoe spelaeobios
561	988946	k__Bacteria	p__Cyanobacteria	c__unclassified Cyanobacteria class	o__Nostocales	f__Symphyonemataceae	g__Loriellopsis	s__Loriellopsis cavernicola
562	990371	k__Bacteria	p__Bacteroidetes	c__Sphingobacteriia	o__Sphingobacteriales	f__Sphingobacteriaceae	g__Daejeonella	s__Daejeonella rubra
563	991904	k__Bacteria	p__Proteobacteria	c__Alphaproteobacteria	o__Rhodobacterales	f__Rhodobacteraceae	g__Polymorphum	s__Polymorphum gilvum
564	995	k__Bacteria	p__Bacteroidetes	c__Sphingobacteriia	o__Sphingobacteriales	f__Sphingobacteriaceae	g__Solitalea	s__Solitalea canadensis
565	99598	k__Bacteria	p__Cyanobacteria	c__unclassified Cyanobacteria class	o__Nostocales	f__Calotrichaceae	g__Calothrix	s__Calothrix sp. PCC 7507
566	996801	k__Bacteria	p__Bacteroidetes	c__Flavobacteriia	o__Flavobacteriales	f__Flavobacteriaceae	g__Polaribacter	s__Polaribacter reichenbachii
567	999627	k__Bacteria	p__Proteobacteria	c__Alphaproteobacteria	o__Rhodobacterales	f__Rhodobacteraceae	g__Sedimentitalea	s__Sedimentitalea nanhaiensis
568	1003	k__Bacteria	p__Bacteroidetes	c__Cytophagia	o__Cytophagales	f__Thermoflexibacteraceae	g__Thermoflexibacter	s__Thermoflexibacter ruber
569	1004304	k__Bacteria	p__Bacteroidetes	c__Chitinophagia	o__Chitinophagales	f__Chitinophagaceae	g__Hydrotalea	s__Hydrotalea sandarakina
573	1026	k__Bacteria	p__Bacteroidetes	c__Cytophagia	o__Cytophagales	f__Reichenbachiellaceae	g__Marinoscillum	s__Marinoscillum furvescens
574	1027	k__Bacteria	p__Bacteroidetes	c__Cytophagia	o__Cytophagales	f__Microscillaceae	g__Microscilla	s__Microscilla marina
575	1027273	k__Bacteria	p__Proteobacteria	c__Gammaproteobacteria	o__Oceanospirillales	f__Endozoicomonadaceae	g__Endozoicomonas	s__Endozoicomonas montiporae
576	1028214	k__Bacteria	p__Bacteroidetes	c__Cytophagia	o__Cytophagales	f__Spirosomaceae	g__Lacihabitans	s__Lacihabitans lacunae
577	1028746	k__Bacteria	p__Bacteroidetes	c__Flavobacteriia	o__Flavobacteriales	f__Flavobacteriaceae	g__Gramella	s__Gramella aestuarii
580	1036133	k__Bacteria	p__Proteobacteria	c__Gammaproteobacteria	o__Oceanospirillales	f__Endozoicomonadaceae	g__Kistimonas	s__Kistimonas scapharcae
582	104268	k__Bacteria	p__Bacteroidetes	c__Flavobacteriia	o__Flavobacteriales	f__Flavobacteriaceae	g__Tenacibaculum	s__Tenacibaculum mesophilum
583	1049199	k__Bacteria	p__Proteobacteria	c__Alphaproteobacteria	o__Rhodobacterales	f__Roseobacteraceae	g__Litoreibacter	s__Litoreibacter meonggei
585	1063	k__Bacteria	p__Proteobacteria	c__Alphaproteobacteria	o__Rhodobacterales	f__Rhodobacteraceae	g__Cereibacter	s__Cereibacter sphaeroides
586	1073414	k__Bacteria	p__Proteobacteria	c__Gammaproteobacteria	o__Cellvibrionales	f__Porticoccaceae	g__Porticoccus	s__Porticoccus hydrocarbonoclasticus
587	107401	k__Bacteria	p__Bacteroidetes	c__Flavobacteriia	o__Flavobacteriales	f__Flavobacteriaceae	g__Tenacibaculum	s__Tenacibaculum maritimum
592	1117645	k__Bacteria	p__Bacteroidetes	c__Flavobacteriia	o__Flavobacteriales	f__Weeksellaceae	g__Elizabethkingia	s__Elizabethkingia anophelis
594	1122943	k__Bacteria	p__Bacteroidetes	c__Sphingobacteriia	o__Sphingobacteriales	f__Sphingobacteriaceae	g__Daejeonella	s__Daejeonella oryzae
596	1129792	k__Bacteria	p__Firmicutes	c__Bacilli	o__Lactobacillales	f__Lactobacillaceae	g__Weissella	s__Weissella oryzae
597	1137799	k__Bacteria	p__Proteobacteria	c__Gammaproteobacteria	o__Oceanospirillales	f__Endozoicomonadaceae	g__Endozoicomonas	s__Endozoicomonas numazuensis
599	1141883	k__Bacteria	p__Proteobacteria	c__Betaproteobacteria	o__Burkholderiales	f__Oxalobacteraceae	g__Massilia	s__Massilia putida
601	1155739	k__Bacteria	p__Cyanobacteria	c__unclassified Cyanobacteria class	o__Oscillatoriales	f__Oscillatoriaceae	g__Moorena	s__Moorena producens
604	1171596	k__Bacteria	p__Proteobacteria	c__Gammaproteobacteria	o__Oceanospirillales	f__Oceanospirillaceae	g__Bacterioplanoides	s__Bacterioplanoides pacificum
611	1176721	k__Bacteria	p__Bacteroidetes	c__Sphingobacteriia	o__Sphingobacteriales	f__Sphingobacteriaceae	g__Mucilaginibacter	s__Mucilaginibacter jinjuensis
613	1184	k__Bacteria	p__Cyanobacteria	c__unclassified Cyanobacteria class	o__Pseudanabaenales	f__Leptolyngbyaceae	g__Leptolyngbya	s__Leptolyngbya boryana
614	1196020	k__Bacteria	p__Bacteroidetes	c__Sphingobacteriia	o__Sphingobacteriales	f__Sphingobacteriaceae	g__Mucilaginibacter	s__Mucilaginibacter puniceus
615	1197477	k__Bacteria	p__Bacteroidetes	c__Flavobacteriia	o__Flavobacteriales	f__Flavobacteriaceae	g__Mangrovimonas	s__Mangrovimonas yunxiaonensis
617	1207056	k__Bacteria	p__Bacteroidetes	c__Sphingobacteriia	o__Sphingobacteriales	f__Sphingobacteriaceae	g__Pseudopedobacter	s__Pseudopedobacter beijingensis
618	1210524	k__Bacteria	p__Proteobacteria	c__Alphaproteobacteria	o__Rhodobacterales	f__Roseobacteraceae	g__Thalassococcus	s__Thalassococcus lentus
620	1211324	k__Bacteria	p__Bacteroidetes	c__Sphingobacteriia	o__Sphingobacteriales	f__Sphingobacteriaceae	g__Mucilaginibacter	s__Mucilaginibacter carri
625	1224302	k__Bacteria	p__Proteobacteria	c__Betaproteobacteria	o__Burkholderiales	f__Oxalobacteraceae	g__Undibacterium	s__Undibacterium terreum
626	1227946	k__Bacteria	p__Bacteroidetes	c__Flavobacteriia	o__Flavobacteriales	f__Flavobacteriaceae	g__Aquibacter	s__Aquibacter zeaxanthinifaciens
629	1234143	k__Bacteria	p__Proteobacteria	c__Gammaproteobacteria	o__Oceanospirillales	f__Endozoicomonadaceae	g__Endozoicomonas	s__Endozoicomonas euniceicola
630	1234841	k__Bacteria	p__Bacteroidetes	c__Sphingobacteriia	o__Sphingobacteriales	f__Sphingobacteriaceae	g__Mucilaginibacter	s__Mucilaginibacter xinganensis
632	1245	k__Bacteria	p__Firmicutes	c__Bacilli	o__Lactobacillales	f__Lactobacillaceae	g__Leuconostoc	s__Leuconostoc mesenteroides
634	1246	k__Bacteria	p__Firmicutes	c__Bacilli	o__Lactobacillales	f__Lactobacillaceae	g__Leuconostoc	s__Leuconostoc lactis
637	1257021	k__Bacteria	p__Bacteroidetes	c__Cytophagia	o__Cytophagales	f__Flammeovirgaceae	g__unclassified Flammeovirgaceae genus	s__Flammeovirgaceae bacterium 311
638	1259464	k__Bacteria	p__Bacteroidetes	c__Sphingobacteriia	o__Sphingobacteriales	f__Sphingobacteriaceae	g__Arcticibacter	s__Arcticibacter pallidicorallinus
640	1261404	k__Bacteria	p__Bacteroidetes	c__Sphingobacteriia	o__Sphingobacteriales	f__Sphingobacteriaceae	g__Pedobacter	s__Pedobacter pituitosus
641	1267423	k__Bacteria	p__Bacteroidetes	c__Cytophagia	o__Cytophagales	f__Roseivirgaceae	g__Roseivirga	s__Roseivirga pacifica
642	1273132	k__Bacteria	p__Proteobacteria	c__Alphaproteobacteria	o__Hyphomicrobiales	f__Rhizobiaceae	g__Liberibacter	s__Liberibacter crescens
645	1280846	k__Bacteria	p__Proteobacteria	c__Alphaproteobacteria	o__Rhodobacterales	f__Roseobacteraceae	g__Aliiruegeria	s__Aliiruegeria haliotis
647	128780	k__Bacteria	p__Proteobacteria	c__Gammaproteobacteria	o__Xanthomonadales	f__Xanthomonadaceae	g__Stenotrophomonas	s__Stenotrophomonas acidaminiphila
648	1288027	k__Bacteria	p__Bacteroidetes	c__Sphingobacteriia	o__Sphingobacteriales	f__Sphingobacteriaceae	g__Arcticibacter	s__Arcticibacter svalbardensis
649	1302236	k__Bacteria	p__Bacteroidetes	c__Sphingobacteriia	o__Sphingobacteriales	f__Sphingobacteriaceae	g__Mucilaginibacter	s__Mucilaginibacter gynuensis
650	1306274	k__Bacteria	p__Cyanobacteria	c__unclassified Cyanobacteria class	o__Nostocales	f__Nostocaceae	g__Nostoc	s__Nostoc flagelliforme
652	1317121	k__Bacteria	p__Proteobacteria	c__Alphaproteobacteria	o__Rhodobacterales	f__Rhodobacteraceae	g__Pseudaestuariivita	s__Pseudaestuariivita atlantica
653	1317122	k__Bacteria	p__Bacteroidetes	c__Flavobacteriia	o__Flavobacteriales	f__Flavobacteriaceae	g__Aquimarina	s__Aquimarina atlantica
656	1333662	k__Bacteria	p__Bacteroidetes	c__Flavobacteriia	o__Flavobacteriales	f__Flavobacteriaceae	g__Polaribacter	s__Polaribacter atrinae
658	1336795	k__Bacteria	p__Bacteroidetes	c__Flavobacteriia	o__Flavobacteriales	f__Flavobacteriaceae	g__Formosa	s__Formosa sp. Hel3_A1_48
661	1342301	k__Bacteria	p__Proteobacteria	c__Alphaproteobacteria	o__Rhodobacterales	f__Roseobacteraceae	g__Sulfitobacter	s__Sulfitobacter noctilucicola
663	1350067	k__Bacteria	p__Bacteroidetes	c__Bacteroidia	o__Bacteroidales	f__Porphyromonadaceae	g__Microbacter	s__Microbacter margulisiae
664	1353528	k__Bacteria	p__Proteobacteria	c__Alphaproteobacteria	o__Rhodobacterales	f__Rhodobacteraceae	g__Thioclava	s__Thioclava indica
665	136609	k__Bacteria	p__Firmicutes	c__Bacilli	o__Lactobacillales	f__Lactobacillaceae	g__Leuconostoc	s__Leuconostoc kimchii
667	1379909	k__Bacteria	p__Bacteroidetes	c__Cytophagia	o__Cytophagales	f__Hymenobacteraceae	g__Rufibacter	s__Rufibacter sp. DG15C
672	1397112	k__Bacteria	p__Bacteroidetes	c__Flavobacteriia	o__Flavobacteriales	f__Flavobacteriaceae	g__Patiriisocius	s__Patiriisocius marinus
675	1415657	k__Bacteria	p__Bacteroidetes	c__Flavobacteriia	o__Flavobacteriales	f__unclassified Flavobacteriales family	g__Candidatus Walczuchella	s__Candidatus Walczuchella monophlebidarum
677	1424294	k__Bacteria	p__Firmicutes	c__Clostridia	o__Eubacteriales	f__Clostridiaceae	g__Geosporobacter	s__Geosporobacter ferrireducens
680	1427364	k__Bacteria	p__Proteobacteria	c__Gammaproteobacteria	o__unclassified Gammaproteobacteria order	f__unclassified Gammaproteobacteria family	g__Candidatus Pseudothioglobus	s__Candidatus Pseudothioglobus singularis
683	1431962	k__Bacteria	p__Proteobacteria	c__Epsilonproteobacteria	o__Campylobacterales	f__Sulfurovaceae	g__Sulfurovum	s__Sulfurovum aggregans
686	1434821	k__Bacteria	p__Proteobacteria	c__Gammaproteobacteria	o__Oceanospirillales	f__Oceanospirillaceae	g__Oceanospirillum	s__Oceanospirillum sanctuarii
688	1446477	k__Bacteria	p__Bacteroidetes	c__Flavobacteriia	o__Flavobacteriales	f__Flavobacteriaceae	g__Lutimonas	s__Lutimonas halocynthiae
689	1452508	k__Bacteria	p__Proteobacteria	c__Betaproteobacteria	o__Burkholderiales	f__Comamonadaceae	g__Zhizhongheella	s__Zhizhongheella caldifontis
690	1457153	k__Bacteria	p__Chlamydiae	c__Chlamydiia	o__Chlamydiales	f__Chlamydiaceae	g__Chlamydia	s__Chlamydia gallinacea
691	1457233	k__Bacteria	p__Bacteroidetes	c__Sphingobacteriia	o__Sphingobacteriales	f__Sphingobacteriaceae	g__Mucilaginibacter	s__Mucilaginibacter auburnensis
693	1462938	k__Bacteria	p__Proteobacteria	c__Alphaproteobacteria	o__Rickettsiales	f__Rickettsiaceae	g__Rickettsia	s__Rickettsia tamurae
694	1470347	k__Bacteria	p__Bacteroidetes	c__Bacteroidia	o__Bacteroidales	f__Rikenellaceae	g__Alistipes	s__Alistipes ihumii
695	1470563	k__Bacteria	p__Proteobacteria	c__Alphaproteobacteria	o__Rhodobacterales	f__Roseobacteraceae	g__Shimia	s__Shimia gijangensis
697	1476464	k__Bacteria	p__Bacteroidetes	c__Sphingobacteriia	o__Sphingobacteriales	f__Sphingobacteriaceae	g__Pedobacter	s__Pedobacter xixiisoli
704	1494448	k__Bacteria	p__Proteobacteria	c__Alphaproteobacteria	o__Hyphomicrobiales	f__Chelatococcaceae	g__Chelatococcus	s__Chelatococcus reniformis
706	150	k__Bacteria	p__Spirochaetes	c__Spirochaetia	o__Spirochaetales	f__Spirochaetaceae	g__Spirochaeta	s__Spirochaeta isovalerica
707	1505037	k__Bacteria	p__Proteobacteria	c__Alphaproteobacteria	o__Emcibacterales	f__Emcibacteraceae	g__Emcibacter	s__Emcibacter nanhaiensis
708	1505726	k__Bacteria	p__Firmicutes	c__Bacilli	o__Lactobacillales	f__Lactobacillaceae	g__Convivina	s__Convivina intestini
710	151	k__Bacteria	p__Spirochaetes	c__Spirochaetia	o__Spirochaetales	f__Spirochaetaceae	g__Oceanispirochaeta	s__Oceanispirochaeta litoralis
711	1510456	k__Bacteria	p__Proteobacteria	c__Alphaproteobacteria	o__Rhodobacterales	f__Roseobacteraceae	g__Shimia	s__Shimia aquaeponti
712	1510457	k__Bacteria	p__Proteobacteria	c__Alphaproteobacteria	o__Rhodobacterales	f__Roseobacteraceae	g__Litoreibacter	s__Litoreibacter ponti
713	1510460	k__Bacteria	p__Proteobacteria	c__Alphaproteobacteria	o__Rhodobacterales	f__Rhodobacteraceae	g__Ascidiaceihabitans	s__Ascidiaceihabitans donghaensis
715	1517763	k__Bacteria	p__Bacteroidetes	c__Flavobacteriia	o__Flavobacteriales	f__Flavobacteriaceae	g__Polaribacter	s__Polaribacter lacunae
716	151895	k__Bacteria	p__Bacteroidetes	c__Sphingobacteriia	o__Sphingobacteriales	f__Sphingobacteriaceae	g__Pseudopedobacter	s__Pseudopedobacter saltans
717	1524260	k__Bacteria	p__Bacteroidetes	c__Flavobacteriia	o__Flavobacteriales	f__Flavobacteriaceae	g__Polaribacter	s__Polaribacter marinivivus
721	1528868	k__Bacteria	p__Bacteroidetes	c__Sphingobacteriia	o__Sphingobacteriales	f__Sphingobacteriaceae	g__Mucilaginibacter	s__Mucilaginibacter roseus
722	1529069	k__Bacteria	p__Bacteroidetes	c__Flavobacteriia	o__Flavobacteriales	f__Flavobacteriaceae	g__Polaribacter	s__Polaribacter sp. BM10
724	153721	k__Bacteria	p__Bacteroidetes	c__Cytophagia	o__Cytophagales	f__Cytophagaceae	g__Sporocytophaga	s__Sporocytophaga myxococcoides
725	1537388	k__Bacteria	p__Bacteroidetes	c__Sphingobacteriia	o__Sphingobacteriales	f__Sphingobacteriaceae	g__Pedobacter	s__Pedobacter daejeonensis
729	1549748	k__Bacteria	p__Proteobacteria	c__Alphaproteobacteria	o__Rhodospirillales	f__Kiloniellaceae	g__Kiloniella	s__Kiloniella litopenaei
730	155077	k__Bacteria	p__Proteobacteria	c__Gammaproteobacteria	o__Cellvibrionales	f__Cellvibrionaceae	g__Cellvibrio	s__Cellvibrio japonicus
731	1550907	k__Bacteria	p__Proteobacteria	c__Alphaproteobacteria	o__Rhodospirillales	f__Kiloniellaceae	g__Kiloniella	s__Kiloniella antarctica
734	156994	k__Bacteria	p__Bacteroidetes	c__Cytophagia	o__Cytophagales	f__Reichenbachiellaceae	g__Reichenbachiella	s__Reichenbachiella agariperforans
736	157463	k__Bacteria	p__Firmicutes	c__Bacilli	o__Lactobacillales	f__Lactobacillaceae	g__Fructobacillus	s__Fructobacillus ficulneus
737	1576911	k__Bacteria	p__Proteobacteria	c__Alphaproteobacteria	o__Hyphomicrobiales	f__Chelatococcaceae	g__Camelimonas	s__Camelimonas fluminis
738	1577780	k__Bacteria	p__Bacteroidetes	c__Flavobacteriia	o__Flavobacteriales	f__Schleiferiaceae	g__Phaeocystidibacter	s__Phaeocystidibacter marisrubri
741	1584	k__Bacteria	p__Firmicutes	c__Bacilli	o__Lactobacillales	f__Lactobacillaceae	g__Lactobacillus	s__Lactobacillus delbrueckii
742	1590622	k__Bacteria	p__Proteobacteria	c__Alphaproteobacteria	o__Hyphomicrobiales	f__Phyllobacteriaceae	g__Thalassocola	s__Thalassocola ureilytica
743	1605367	k__Bacteria	p__Bacteroidetes	c__Cytophagia	o__Cytophagales	f__Spirosomaceae	g__Jiulongibacter	s__Jiulongibacter sediminis
744	1605892	k__Bacteria	p__Bacteroidetes	c__Bacteroidia	o__Bacteroidales	f__Dysgonomonadaceae	g__Dysgonomonas	s__Dysgonomonas alginatilytica
747	1609966	k__Bacteria	p__Proteobacteria	c__Alphaproteobacteria	o__Rhodobacterales	f__Roseobacteraceae	g__Actibacterium	s__Actibacterium sp. EMB200-NS6
751	1628392	k__Bacteria	p__Proteobacteria	c__Gammaproteobacteria	o__Oceanospirillales	f__Hahellaceae	g__Hahella	s__Hahella sp. KA22
752	1632026	k__Bacteria	p__Bacteroidetes	c__Flavobacteriia	o__Flavobacteriales	f__Flavobacteriaceae	g__Feifantangia	s__Feifantangia zhejiangensis
753	1632866	k__Bacteria	p__Proteobacteria	c__Gammaproteobacteria	o__Alteromonadales	f__Alteromonadaceae	g__Alkalimarinus	s__Alkalimarinus sediminis
754	163665	k__Bacteria	p__Bacteroidetes	c__Bacteroidia	o__Bacteroidales	f__Dysgonomonadaceae	g__Dysgonomonas	s__Dysgonomonas mossii
755	1639800	k__Bacteria	p__Bacteroidetes	c__Flavobacteriia	o__Flavobacteriales	f__Flavobacteriaceae	g__Lutibacter	s__Lutibacter crassostreae
756	1642819	k__Bacteria	p__Bacteroidetes	c__Flavobacteriia	o__Flavobacteriales	f__Flavobacteriaceae	g__Polaribacter	s__Polaribacter marinaquae
757	164514	k__Bacteria	p__Bacteroidetes	c__Flavobacteriia	o__Flavobacteriales	f__Blattabacteriaceae	g__Blattabacterium	s__Blattabacterium punctulatus
758	1647413	k__Bacteria	p__Cyanobacteria	c__unclassified Cyanobacteria class	o__Nostocales	f__Nostocaceae	g__Anabaena	s__Anabaena sp. WA102
760	1653831	k__Bacteria	p__Bacteroidetes	c__Flavobacteriia	o__Flavobacteriales	f__Blattabacteriaceae	g__Blattabacterium	s__Blattabacterium cuenoti
762	1658619	k__Bacteria	p__Bacteroidetes	c__Flavobacteriia	o__Flavobacteriales	f__Flavobacteriaceae	g__Aurantivirga	s__Aurantivirga profunda
763	1662395	k__Bacteria	p__Proteobacteria	c__Alphaproteobacteria	o__Rhodobacterales	f__Roseobacteraceae	g__Shimia	s__Shimia abyssi
764	1662421	k__Bacteria	p__Proteobacteria	c__Alphaproteobacteria	o__Kordiimonadales	f__Kordiimonadaceae	g__Kordiimonas	s__Kordiimonas lipolytica
765	1670619	k__Bacteria	p__Proteobacteria	c__Alphaproteobacteria	o__Hyphomicrobiales	f__Phyllobacteriaceae	g__Nitratireductor	s__Nitratireductor soli
766	1678841	k__Bacteria	p__Bacteroidetes	c__Bacteroidia	o__Bacteroidales	f__Lentimicrobiaceae	g__Lentimicrobium	s__Lentimicrobium saccharophilum
768	1689985	k__Bacteria	p__Proteobacteria	c__Alphaproteobacteria	o__Sphingomonadales	f__Erythrobacteraceae	g__Allopontixanthobacter	s__Allopontixanthobacter sediminis
769	169176	k__Bacteria	p__Proteobacteria	c__Alphaproteobacteria	o__Hyphomicrobiales	f__Hyphomicrobiaceae	g__Caenibius	s__Caenibius tardaugens
774	1717717	k__Bacteria	p__Bacteroidetes	c__Bacteroidia	o__Marinilabiliales	f__Marinifilaceae	g__Labilibaculum	s__Labilibaculum antarcticum
775	1727163	k__Bacteria	p__Bacteroidetes	c__Cytophagia	o__Cytophagales	f__Cyclobacteriaceae	g__Algoriphagus	s__Algoriphagus sanaruensis
776	1727164	k__Bacteria	p__Bacteroidetes	c__Sphingobacteriia	o__Sphingobacteriales	f__Sphingobacteriaceae	g__Pedobacter	s__Pedobacter sp. PACM 27299
778	1740245	k__Bacteria	p__Bacteroidetes	c__Bacteroidia	o__Marinilabiliales	f__Marinilabiliaceae	g__Carboxylicivirga	s__Carboxylicivirga flava
779	174037	k__Bacteria	p__Proteobacteria	c__Gammaproteobacteria	o__Alteromonadales	f__Psychromonadaceae	g__Psychromonas	s__Psychromonas profunda
780	1747	k__Bacteria	p__Actinobacteria	c__Actinomycetia	o__Propionibacteriales	f__Propionibacteriaceae	g__Cutibacterium	s__Cutibacterium acnes
781	1747198	k__Bacteria	p__Bacteroidetes	c__Flavobacteriia	o__Flavobacteriales	f__Flavobacteriaceae	g__Lacinutrix	s__Lacinutrix gracilariae
785	1774273	k__Bacteria	p__Bacteroidetes	c__Flavobacteriia	o__Flavobacteriales	f__Flavobacteriaceae	g__Polaribacter	s__Polaribacter vadi
786	1775173	k__Bacteria	p__Bacteroidetes	c__Flavobacteriia	o__Flavobacteriales	f__Flavobacteriaceae	g__Polaribacter	s__Polaribacter pacificus
788	1784714	k__Bacteria	p__Bacteroidetes	c__Cytophagia	o__Cytophagales	f__Spirosomaceae	g__Arcticibacterium	s__Arcticibacterium luteifluviistationis
792	1807766	k__Bacteria	p__Proteobacteria	c__Alphaproteobacteria	o__Hyphomicrobiales	f__Stappiaceae	g__Pseudovibrio	s__Pseudovibrio stylochi
794	181663	k__Bacteria	p__Proteobacteria	c__Deltaproteobacteria	o__Desulfobacterales	f__Desulfosudaceae	g__Desulfosudis	s__Desulfosudis oleivorans
799	1844006	k__Bacteria	p__Proteobacteria	c__Alphaproteobacteria	o__Rhodobacterales	f__Roseobacteraceae	g__Phaeobacter	s__Phaeobacter porticola
801	1850246	k__Bacteria	p__Bacteroidetes	c__Flavobacteriia	o__Flavobacteriales	f__Flavobacteriaceae	g__Urechidicola	s__Urechidicola croceus
804	1853311	k__Bacteria	p__Bacteroidetes	c__Flavobacteriia	o__Flavobacteriales	f__Flavobacteriaceae	g__Lutibacter	s__Lutibacter oceani
805	1855823	k__Bacteria	p__Firmicutes	c__Bacilli	o__Bacillales	f__Staphylococcaceae	g__Macrococcus	s__Macrococcus canis
807	1871003	k__Bacteria	p__Bacteroidetes	c__Bacteroidia	o__Bacteroidales	f__Rikenellaceae	g__Tidjanibacter	s__Tidjanibacter massiliensis
809	187493	k__Bacteria	p__Proteobacteria	c__Gammaproteobacteria	o__Oceanospirillales	f__Oceanospirillaceae	g__Thalassolituus	s__Thalassolituus oleivorans
810	1888915	k__Bacteria	p__Bacteroidetes	c__Flavobacteriia	o__Flavobacteriales	f__Flavobacteriaceae	g__Polaribacter	s__Polaribacter haliotis
811	188932	k__Bacteria	p__Bacteroidetes	c__Sphingobacteriia	o__Sphingobacteriales	f__Sphingobacteriaceae	g__Pedobacter	s__Pedobacter cryoconitis
812	1891279	k__Bacteria	p__Proteobacteria	c__Alphaproteobacteria	o__Rhodospirillales	f__Thalassospiraceae	g__Thalassospira	s__Thalassospira indica
814	1892554	k__Bacteria	p__Bacteroidetes	c__Cytophagia	o__Cytophagales	f__Hymenobacteraceae	g__Adhaeribacter	s__Adhaeribacter terrae
817	1905677	k__Bacteria	p__Proteobacteria	c__Gammaproteobacteria	o__Cellvibrionales	f__Halieaceae	g__Kineobactrum	s__Kineobactrum sediminis
818	1908241	k__Bacteria	p__Bacteroidetes	c__Sphingobacteriia	o__Sphingobacteriales	f__Sphingobacteriaceae	g__Pedobacter	s__Pedobacter petrophilus
821	1914963	k__Bacteria	p__Bacteroidetes	c__Cytophagia	o__Cytophagales	f__Roseivirgaceae	g__Roseivirga	s__Roseivirga seohaensis
825	1925762	k__Bacteria	p__Bacteroidetes	c__Cytophagia	o__Cytophagales	f__Cyclobacteriaceae	g__Algoriphagus	s__Algoriphagus marinus
827	1928574	k__Bacteria	p__Proteobacteria	c__Gammaproteobacteria	o__Alteromonadales	f__Idiomarinaceae	g__Aliidiomarina	s__Aliidiomarina soli
831	1930593	k__Bacteria	p__Candidatus Omnitrophica	c__unclassified Candidatus Omnitrophica class	o__unclassified Candidatus Omnitrophica order	f__unclassified Candidatus Omnitrophica family	g__Candidatus Velamenicoccus	s__Candidatus Velamenicoccus archaeovorus
832	1933912	k__Bacteria	p__Proteobacteria	c__Alphaproteobacteria	o__Hyphomicrobiales	f__Bartonellaceae	g__Bartonella	s__Bartonella sp. Raccoon60
835	1938558	k__Bacteria	p__Proteobacteria	c__Alphaproteobacteria	o__Rhodospirillales	f__Kiloniellaceae	g__Kiloniella	s__Kiloniella majae
838	195	k__Bacteria	p__Proteobacteria	c__Epsilonproteobacteria	o__Campylobacterales	f__Campylobacteraceae	g__Campylobacter	s__Campylobacter coli
842	1958940	k__Bacteria	p__Proteobacteria	c__Alphaproteobacteria	o__Sphingomonadales	f__Erythrobacteraceae	g__Pontixanthobacter	s__Pontixanthobacter aquaemixtae
843	196	k__Bacteria	p__Proteobacteria	c__Epsilonproteobacteria	o__Campylobacterales	f__Campylobacteraceae	g__Campylobacter	s__Campylobacter fetus
845	1971488	k__Bacteria	p__Proteobacteria	c__Gammaproteobacteria	o__unclassified Gammaproteobacteria order	f__unclassified Gammaproteobacteria family	g__Candidatus Nardonella	s__endosymbiont of Pachyrhynchus infernalis
847	1978412	k__Bacteria	p__Bacteroidetes	c__Chitinophagia	o__Chitinophagales	f__Chitinophagaceae	g__Sediminibacterium	s__Sediminibacterium roseum
850	2005073	k__Bacteria	p__Bacteroidetes	c__Sphingobacteriia	o__Sphingobacteriales	f__Sphingobacteriaceae	g__Mucilaginibacter	s__Mucilaginibacter galii
852	2005461	k__Bacteria	p__Cyanobacteria	c__unclassified Cyanobacteria class	o__Nostocales	f__Calotrichaceae	g__Calothrix	s__Calothrix sp. NIES-4101
855	2007306	k__Bacteria	p__Proteobacteria	c__Gammaproteobacteria	o__Thiotrichales	f__Francisellaceae	g__Francisella	s__Francisella adeliensis
856	201	k__Bacteria	p__Proteobacteria	c__Epsilonproteobacteria	o__Campylobacterales	f__Campylobacteraceae	g__Campylobacter	s__Campylobacter lari
857	2014610	k__Bacteria	p__Gemmatimonadetes	c__Gemmatimonadetes	o__Gemmatimonadales	f__Gemmatimonadaceae	g__Roseisolibacter	s__Roseisolibacter agri
859	2021862	k__Bacteria	p__Proteobacteria	c__Alphaproteobacteria	o__Hyphomicrobiales	f__Stappiaceae	g__Labrenzia	s__Labrenzia sp. VG12
860	2023234	k__Bacteria	p__Cyanobacteria	c__unclassified Cyanobacteria class	o__Oscillatoriales	f__unclassified Oscillatoriales family	g__Ancylothrix	s__Ancylothrix rivularis
862	2027860	k__Bacteria	p__Bacteroidetes	c__Sphingobacteriia	o__Sphingobacteriales	f__Sphingobacteriaceae	g__Mucilaginibacter	s__Mucilaginibacter rubeus
866	2048283	k__Bacteria	p__Proteobacteria	c__Alphaproteobacteria	o__Rhodospirillales	f__Thalassospiraceae	g__Thalassospira	s__Thalassospira marina
869	2056695	k__Bacteria	p__Proteobacteria	c__Gammaproteobacteria	o__Thiotrichales	f__Fastidiosibacteraceae	g__Fastidiosibacter	s__Fastidiosibacter lacustris
870	2056700	k__Bacteria	p__Proteobacteria	c__Gammaproteobacteria	o__Thiotrichales	f__Fastidiosibacteraceae	g__Cysteiniphilum	s__Cysteiniphilum litorale
871	2057808	k__Bacteria	p__Bacteroidetes	c__Flavobacteriia	o__Flavobacteriales	f__Flavobacteriaceae	g__Lacinutrix	s__Lacinutrix sp. Bg11-31
873	2058137	k__Bacteria	p__Bacteroidetes	c__Flavobacteriia	o__Flavobacteriales	f__Flavobacteriaceae	g__Polaribacter	s__Polaribacter sp. ALD11
878	2094025	k__Bacteria	p__Bacteroidetes	c__Flavobacteriia	o__Flavobacteriales	f__Flavobacteriaceae	g__Pukyongia	s__Pukyongia salina
881	2109558	k__Bacteria	p__Proteobacteria	c__Oligoflexia	o__Bacteriovoracales	f__Halobacteriovoraceae	g__Halobacteriovorax	s__Halobacteriovorax sp. BALOs_7
882	2115978	k__Bacteria	p__Proteobacteria	c__Alphaproteobacteria	o__Rickettsiales	f__Rickettsiaceae	g__Candidatus Phycorickettsia	s__Candidatus Phycorickettsia trachydisci
883	2116702	k__Bacteria	p__Cyanobacteria	c__unclassified Cyanobacteria class	o__Synechococcales	f__Merismopediaceae	g__Synechocystis	s__Synechocystis sp. IPPAS B-1465
885	2145	k__Bacteria	p__Tenericutes	c__Mollicutes	o__Entomoplasmatales	f__Spiroplasmataceae	g__Spiroplasma	s__Spiroplasma taiwanense
886	214856	k__Bacteria	p__Bacteroidetes	c__Bacteroidia	o__Bacteroidales	f__Rikenellaceae	g__Alistipes	s__Alistipes finegoldii
887	2161872	k__Bacteria	p__Proteobacteria	c__Gammaproteobacteria	o__Alteromonadales	f__Colwelliaceae	g__Colwellia	s__Colwellia sp. Arc7-D
890	2201181	k__Bacteria	p__Bacteroidetes	c__Flavobacteriia	o__Flavobacteriales	f__Flavobacteriaceae	g__Flavobacterium	s__Flavobacterium sediminis
891	2201324	k__Bacteria	p__Bacteroidetes	c__Sphingobacteriia	o__Sphingobacteriales	f__Sphingobacteriaceae	g__Mucilaginibacter	s__Mucilaginibacter hurinus
895	2249302	k__Bacteria	p__Proteobacteria	c__Gammaproteobacteria	o__Thiotrichales	f__Francisellaceae	g__Francisella	s__Francisella marina
897	2267246	k__Bacteria	p__Proteobacteria	c__Gammaproteobacteria	o__Enterobacterales	f__Enterobacteriaceae	g__Edaphovirga	s__Edaphovirga cremea
898	2293862	k__Bacteria	p__Proteobacteria	c__Alphaproteobacteria	o__Rhodobacterales	f__Roseobacteraceae	g__Ruegeria	s__Ruegeria sp. AD91A
900	2315887	k__Bacteria	p__Bacteroidetes	c__Flavobacteriia	o__Flavobacteriales	f__Flavobacteriaceae	g__Flavobacterium	s__Flavobacterium aquimarinum
901	2341117	k__Bacteria	p__Bacteroidetes	c__Chitinophagia	o__Chitinophagales	f__Chitinophagaceae	g__Arachidicoccus	s__Arachidicoccus soli
904	2371	k__Bacteria	p__Proteobacteria	c__Gammaproteobacteria	o__Xanthomonadales	f__Xanthomonadaceae	g__Xylella	s__Xylella fastidiosa
906	241430	k__Bacteria	p__Cyanobacteria	c__unclassified Cyanobacteria class	o__Oscillatoriales	f__Gomontiellaceae	g__Starria	s__Starria zimbabweensis
907	242600	k__Bacteria	p__Bacteroidetes	c__Flavobacteriia	o__Flavobacteriales	f__Ichthyobacteriaceae	g__Ichthyobacterium	s__Ichthyobacterium seriolicida
908	2434	k__Bacteria	p__Proteobacteria	c__Alphaproteobacteria	o__Rhodobacterales	f__Roseobacteraceae	g__Roseobacter	s__Roseobacter denitrificans
909	244596	k__Bacteria	p__Proteobacteria	c__Alphaproteobacteria	o__Hyphomicrobiales	f__Phyllobacteriaceae	g__Hoeflea	s__Hoeflea phototrophica
913	2486578	k__Bacteria	p__Proteobacteria	c__Alphaproteobacteria	o__Rickettsiales	f__unclassified Rickettsiales family	g__unclassified Rickettsiales genus	s__Rickettsiales endosymbiont of Stachyamoeba lipophora
914	2488809	k__Bacteria	p__Verrucomicrobia	c__unclassified Verrucomicrobia class	o__unclassified Verrucomicrobia order	f__unclassified Verrucomicrobia family	g__unclassified Verrucomicrobia genus	s__Verrucomicrobia bacterium S94
915	2491017	k__Bacteria	p__Proteobacteria	c__Gammaproteobacteria	o__Alteromonadales	f__Colwelliaceae	g__Litorilituus	s__Litorilituus lipolyticus
919	2518645	k__Bacteria	p__Spirochaetes	c__Spirochaetia	o__Spirochaetales	f__Spirochaetaceae	g__Oceanispirochaeta	s__Oceanispirochaeta crateris
921	2520506	k__Bacteria	p__Bacteroidetes	c__Cytophagia	o__Cytophagales	f__Cytophagaceae	g__Spirosoma	s__Spirosoma sp. KCTC 42546
923	2527982	k__Bacteria	p__Planctomycetes	c__Phycisphaerae	o__Phycisphaerales	f__Phycisphaeraceae	g__Mucisphaera	s__Mucisphaera calidilacus
925	2527999	k__Bacteria	p__Planctomycetes	c__Planctomycetia	o__Pirellulales	f__Pirellulaceae	g__Rubripirellula	s__Rubripirellula amarantea
927	2528008	k__Bacteria	p__Planctomycetes	c__unclassified Planctomycetes class	o__unclassified Planctomycetes order	f__unclassified Planctomycetes family	g__unclassified Planctomycetes genus	s__Planctomycetes bacterium Pla163
929	2528013	k__Bacteria	p__Planctomycetes	c__Planctomycetia	o__Pirellulales	f__Pirellulaceae	g__Rubripirellula	s__Rubripirellula reticaptiva
930	2528020	k__Bacteria	p__Planctomycetes	c__Phycisphaerae	o__Phycisphaerales	f__Phycisphaeraceae	g__Poriferisphaera	s__Poriferisphaera corsica
931	2529274	k__Bacteria	p__Bacteroidetes	c__Sphingobacteriia	o__Sphingobacteriales	f__Sphingobacteriaceae	g__Pedobacter	s__Pedobacter changchengzhani
932	252967	k__Bacteria	p__Spirochaetes	c__Spirochaetia	o__Spirochaetales	f__Spirochaetaceae	g__Thiospirochaeta	s__Thiospirochaeta perfilievii
934	2546359	k__Bacteria	p__Cyanobacteria	c__unclassified Cyanobacteria class	o__Chroococcales	f__Aphanothecaceae	g__Gloeothece	s__Gloeothece verrucosa
940	2570926	k__Bacteria	p__Bacteroidetes	c__Bacteroidia	o__Marinilabiliales	f__Marinilabiliaceae	g__Labilibacter	s__Labilibacter sediminis
942	2579250	k__Bacteria	p__Proteobacteria	c__Epsilonproteobacteria	o__Nautiliales	f__Nautiliaceae	g__Nautilia	s__Nautilia sp. PV-1
946	2585118	k__Bacteria	p__Bacteroidetes	c__Bacteroidia	o__Bacteroidales	f__Rikenellaceae	g__Alistipes	s__Alistipes communis
949	2591606	k__Bacteria	p__Proteobacteria	c__Gammaproteobacteria	o__Cellvibrionales	f__Microbulbiferaceae	g__Microbulbifer	s__Microbulbifer sp. GL-2
950	2594004	k__Bacteria	p__Bacteroidetes	c__Flavobacteriia	o__Flavobacteriales	f__Flavobacteriaceae	g__Formosa	s__Formosa sediminum
951	2599296	k__Bacteria	p__Proteobacteria	c__Alphaproteobacteria	o__Rhodobacterales	f__Rhodobacteraceae	g__Qingshengfaniella	s__Qingshengfaniella alkalisoli
953	2605747	k__Bacteria	p__Bacteroidetes	c__Sphingobacteriia	o__Sphingobacteriales	f__Sphingobacteriaceae	g__Pedobacter	s__Pedobacter aquae
954	2605946	k__Bacteria	p__Proteobacteria	c__Alphaproteobacteria	o__Rhodobacterales	f__Rhodobacteraceae	g__Pukyongiella	s__Pukyongiella litopenaei
957	265606	k__Bacteria	p__Planctomycetes	c__Planctomycetia	o__Pirellulales	f__Pirellulaceae	g__Rhodopirellula	s__Rhodopirellula baltica
959	2665496	k__Bacteria	p__Actinobacteria	c__Actinomycetia	o__Streptomycetales	f__Streptomycetaceae	g__Streptomyces	s__Streptomyces carminius
963	270495	k__Bacteria	p__Proteobacteria	c__Gammaproteobacteria	o__Thiotrichales	f__Fastidiosibacteraceae	g__Fangia	s__Fangia hongkongensis
965	270915	k__Bacteria	p__Bacteroidetes	c__Flavobacteriia	o__Flavobacteriales	f__Crocinitomicaceae	g__Lishizhenia	s__Lishizhenia caseinilytica
966	270920	k__Bacteria	p__Bacteroidetes	c__Flavobacteriia	o__Flavobacteriales	f__Flavobacteriaceae	g__Pibocella	s__Pibocella ponti
967	271065	k__Bacteria	p__Proteobacteria	c__Gammaproteobacteria	o__Methylococcales	f__Methylococcaceae	g__Methylotuvimicrobium	s__Methylotuvimicrobium alcaliphilum
968	271091	k__Bacteria	p__Fusobacteria	c__Fusobacteriia	o__Fusobacteriales	f__Fusobacteriaceae	g__Psychrilyobacter	s__Psychrilyobacter atlanticus
969	272131	k__Bacteria	p__Cyanobacteria	c__unclassified Cyanobacteria class	o__Nostocales	f__Nostocaceae	g__Nostoc	s__Nostoc punctiforme
970	274592	k__Bacteria	p__Proteobacteria	c__Alphaproteobacteria	o__Hyphomicrobiales	f__Phyllobacteriaceae	g__Hoeflea	s__Hoeflea marina
971	279832	k__Bacteria	p__Proteobacteria	c__Gammaproteobacteria	o__Cardiobacteriales	f__Cardiobacteriaceae	g__Suttonella	s__Suttonella ornithocola
973	28110	k__Bacteria	p__Proteobacteria	c__Gammaproteobacteria	o__Thiotrichales	f__Francisellaceae	g__Francisella	s__Francisella philomiragia
980	28229	k__Bacteria	p__Proteobacteria	c__Gammaproteobacteria	o__Alteromonadales	f__Colwelliaceae	g__Colwellia	s__Colwellia psychrerythraea
981	28251	k__Bacteria	p__Bacteroidetes	c__Flavobacteriia	o__Flavobacteriales	f__Weeksellaceae	g__Ornithobacterium	s__Ornithobacterium rhinotracheale
982	28262	k__Bacteria	p__Nitrospirae	c__Thermodesulfovibrionia	o__Thermodesulfovibrionales	f__Thermodesulfovibrionaceae	g__Thermodesulfovibrio	s__Thermodesulfovibrio yellowstonii
993	295089	k__Bacteria	p__Proteobacteria	c__Alphaproteobacteria	o__Sphingomonadales	f__Erythrobacteraceae	g__Pontixanthobacter	s__Pontixanthobacter luteolus
994	29510	k__Bacteria	p__Spirochaetes	c__Spirochaetia	o__Leptospirales	f__Leptospiraceae	g__Turneriella	s__Turneriella parva
995	295596	k__Bacteria	p__Tenericutes	c__Mollicutes	o__Mycoplasmatales	f__Mycoplasmataceae	g__Candidatus Hepatoplasma	s__Candidatus Hepatoplasma crinochetorum
997	299567	k__Bacteria	p__Bacteroidetes	c__Cytophagia	o__Cytophagales	f__Hymenobacteraceae	g__Adhaeribacter	s__Adhaeribacter aquaticus
998	299583	k__Bacteria	p__Proteobacteria	c__Gammaproteobacteria	o__Thiotrichales	f__Francisellaceae	g__Francisella	s__Francisella orientalis
999	301585	k__Bacteria	p__Tenericutes	c__Mollicutes	o__Entomoplasmatales	f__Spiroplasmataceae	g__Spiroplasma	s__Spiroplasma platyhelix
1001	305900	k__Bacteria	p__Proteobacteria	c__Gammaproteobacteria	o__Oceanospirillales	f__Endozoicomonadaceae	g__Endozoicomonas	s__Endozoicomonas elysicola
1004	313588	k__Bacteria	p__Bacteroidetes	c__Flavobacteriia	o__Flavobacteriales	f__Flavobacteriaceae	g__Croceibacter	s__Croceibacter atlanticus
1005	313598	k__Bacteria	p__Bacteroidetes	c__Flavobacteriia	o__Flavobacteriales	f__Flavobacteriaceae	g__Polaribacter	s__Polaribacter sp. MED152
1006	314282	k__Bacteria	p__Proteobacteria	c__Gammaproteobacteria	o__Alteromonadales	f__Psychromonadaceae	g__Psychromonas	s__Psychromonas sp. CNPT3
1010	321327	k__Bacteria	p__Cyanobacteria	c__unclassified Cyanobacteria class	o__Synechococcales	f__Synechococcaceae	g__Synechococcus	s__Synechococcus sp. JA-3-3Ab
1011	328812	k__Bacteria	p__Bacteroidetes	c__Bacteroidia	o__Bacteroidales	f__Tannerellaceae	g__Parabacteroides	s__Parabacteroides goldsteinii
1012	33070	k__Bacteria	p__Cyanobacteria	c__unclassified Cyanobacteria class	o__Thermostichales	f__Thermostichaceae	g__Thermostichus	s__Thermostichus lividus
1013	336810	k__Bacteria	p__Bacteroidetes	c__Flavobacteriia	o__Flavobacteriales	f__unclassified Flavobacteriales family	g__Candidatus Sulcia	s__Candidatus Sulcia muelleri
1015	339	k__Bacteria	p__Proteobacteria	c__Gammaproteobacteria	o__Xanthomonadales	f__Xanthomonadaceae	g__Xanthomonas	s__Xanthomonas campestris
1016	33968	k__Bacteria	p__Firmicutes	c__Bacilli	o__Lactobacillales	f__Lactobacillaceae	g__Leuconostoc	s__Leuconostoc pseudomesenteroides
1017	33989	k__Bacteria	p__Proteobacteria	c__Alphaproteobacteria	o__Rickettsiales	f__Rickettsiaceae	g__Rickettsia	s__Rickettsia amblyommatis
1019	33991	k__Bacteria	p__Proteobacteria	c__Alphaproteobacteria	o__Rickettsiales	f__Rickettsiaceae	g__Rickettsia	s__Rickettsia montanensis
1020	33992	k__Bacteria	p__Proteobacteria	c__Alphaproteobacteria	o__Rickettsiales	f__Rickettsiaceae	g__Rickettsia	s__Rickettsia rhipicephali
1021	340021	k__Bacteria	p__Proteobacteria	c__Alphaproteobacteria	o__Rhodobacterales	f__Roseobacteraceae	g__Thalassobius	s__Thalassobius mediterraneus
1022	340095	k__Bacteria	p__Nitrospirae	c__Thermodesulfovibrionia	o__Thermodesulfovibrionales	f__Thermodesulfovibrionaceae	g__Thermodesulfovibrio	s__Thermodesulfovibrio thiophilus
1024	34086	k__Bacteria	p__Bacteroidetes	c__Sphingobacteriia	o__Sphingobacteriales	f__Sphingobacteriaceae	g__Pedobacter	s__Pedobacter antarcticus
1025	346	k__Bacteria	p__Proteobacteria	c__Gammaproteobacteria	o__Xanthomonadales	f__Xanthomonadaceae	g__Xanthomonas	s__Xanthomonas citri
1026	347	k__Bacteria	p__Proteobacteria	c__Gammaproteobacteria	o__Xanthomonadales	f__Xanthomonadaceae	g__Xanthomonas	s__Xanthomonas oryzae
1028	35786	k__Bacteria	p__Coprothermobacterota	c__Coprothermobacteria	o__Coprothermobacterales	f__Coprothermobacteraceae	g__Coprothermobacter	s__Coprothermobacter proteolyticus
1029	35788	k__Bacteria	p__Proteobacteria	c__Alphaproteobacteria	o__Rickettsiales	f__Rickettsiaceae	g__Rickettsia	s__Rickettsia africae
1031	35791	k__Bacteria	p__Proteobacteria	c__Alphaproteobacteria	o__Rickettsiales	f__Rickettsiaceae	g__Rickettsia	s__Rickettsia massiliae
1033	359209	k__Bacteria	p__Proteobacteria	c__Gammaproteobacteria	o__Oceanospirillales	f__Oceanospirillaceae	g__Marinomonas	s__Marinomonas ostreistagni
1034	361183	k__Bacteria	p__Proteobacteria	c__Alphaproteobacteria	o__Sphingomonadales	f__Erythrobacteraceae	g__Altererythrobacter	s__Altererythrobacter epoxidivorans
1035	361581	k__Bacteria	p__Bacteroidetes	c__Flavobacteriia	o__Flavobacteriales	f__Flavobacteriaceae	g__Tenacibaculum	s__Tenacibaculum discolor
1038	367488	k__Bacteria	p__Bacteroidetes	c__Flavobacteriia	o__Flavobacteriales	f__Blattabacteriaceae	g__Blattabacterium	s__Blattabacterium sp. (Periplaneta americana)
1039	367806	k__Bacteria	p__Bacteroidetes	c__Flavobacteriia	o__Flavobacteriales	f__Blattabacteriaceae	g__Blattabacterium	s__Blattabacterium sp. (Blatta orientalis)
1041	372072	k__Bacteria	p__Proteobacteria	c__Alphaproteobacteria	o__Hyphomicrobiales	f__Cohaesibacteraceae	g__Cohaesibacter	s__Cohaesibacter gelatinilyticus
1042	37453	k__Bacteria	p__Bacteroidetes	c__Flavobacteriia	o__Flavobacteriales	f__Flavobacteriaceae	g__Polaribacter	s__Polaribacter franzmannii
1044	37816	k__Bacteria	p__Proteobacteria	c__Alphaproteobacteria	o__Rickettsiales	f__Rickettsiaceae	g__Rickettsia	s__Rickettsia honei
1045	379071	k__Bacteria	p__Bacteroidetes	c__Flavobacteriia	o__Flavobacteriales	f__Flavobacteriaceae	g__Gilvibacter	s__Gilvibacter sediminis
1049	385682	k__Bacteria	p__Bacteroidetes	c__Bacteroidia	o__Marinilabiliales	f__Marinilabiliaceae	g__Thermophagus	s__Thermophagus xiamenensis
1050	386487	k__Bacteria	p__Proteobacteria	c__Gammaproteobacteria	o__unclassified Gammaproteobacteria order	f__unclassified Gammaproteobacteria family	g__Candidatus Ruthia	s__Candidatus Ruthia magnifica
1051	387092	k__Bacteria	p__Proteobacteria	c__Epsilonproteobacteria	o__Nautiliales	f__Nitratiruptoraceae	g__Nitratiruptor	s__Nitratiruptor sp. SB155-2
1053	387638	k__Bacteria	p__Bacteroidetes	c__Cytophagia	o__Cytophagales	f__Persicobacteraceae	g__Persicobacter	s__Persicobacter psychrovividus
1058	395922	k__Bacteria	p__Verrucomicrobia	c__Opitutae	o__Puniceicoccales	f__Puniceicoccaceae	g__Coraliomargarita	s__Coraliomargarita akajimensis
1062	398051	k__Bacteria	p__Bacteroidetes	c__Sphingobacteriia	o__Sphingobacteriales	f__Sphingobacteriaceae	g__Mucilaginibacter	s__Mucilaginibacter composti
1063	398052	k__Bacteria	p__Bacteroidetes	c__Sphingobacteriia	o__Sphingobacteriales	f__Sphingobacteriaceae	g__Daejeonella	s__Daejeonella composti
1064	398743	k__Bacteria	p__Bacteroidetes	c__Flavobacteriia	o__Flavobacteriales	f__Flavobacteriaceae	g__Zunongwangia	s__Zunongwangia profunda
1065	40269	k__Bacteria	p__Proteobacteria	c__Gammaproteobacteria	o__Vibrionales	f__Vibrionaceae	g__Aliivibrio	s__Aliivibrio salmonicida
1067	408	k__Bacteria	p__Proteobacteria	c__Alphaproteobacteria	o__Hyphomicrobiales	f__Methylobacteriaceae	g__Methylorubrum	s__Methylorubrum extorquens
1069	414048	k__Bacteria	p__Bacteroidetes	c__Sphingobacteriia	o__Sphingobacteriales	f__Sphingobacteriaceae	g__Pedobacter	s__Pedobacter insulae
1071	414288	k__Bacteria	p__Bacteroidetes	c__Flavobacteriia	o__Flavobacteriales	f__Flavobacteriaceae	g__Lutimonas	s__Lutimonas vermicola
1073	417574	k__Bacteria	p__Proteobacteria	c__Gammaproteobacteria	o__Oceanospirillales	f__Oceanospirillaceae	g__Neptunomonas	s__Neptunomonas japonica
1078	430522	k__Bacteria	p__Bacteroidetes	c__Sphingobacteriia	o__Sphingobacteriales	f__Sphingobacteriaceae	g__Pedobacter	s__Pedobacter steynii
1089	45254	k__Bacteria	p__Bacteroidetes	c__Bacteroidia	o__Bacteroidales	f__Dysgonomonadaceae	g__Dysgonomonas	s__Dysgonomonas capnocytophagoides
1092	454146	k__Bacteria	p__Verrucomicrobia	c__Verrucomicrobiae	o__Verrucomicrobiales	f__Verrucomicrobiaceae	g__Roseibacillus	s__Roseibacillus ishigakijimensis
1094	454162	k__Bacteria	p__Proteobacteria	c__Alphaproteobacteria	o__Rhodospirillales	f__Kiloniellaceae	g__Kiloniella	s__Kiloniella laminariae
1096	46503	k__Bacteria	p__Bacteroidetes	c__Bacteroidia	o__Bacteroidales	f__Tannerellaceae	g__Parabacteroides	s__Parabacteroides merdae
1100	467174	k__Bacteria	p__Proteobacteria	c__Alphaproteobacteria	o__Rickettsiales	f__Rickettsiaceae	g__Rickettsia	s__Rickettsia hoogstraalii
1113	492670	k__Bacteria	p__Firmicutes	c__Bacilli	o__Bacillales	f__Bacillaceae	g__Bacillus	s__Bacillus velezensis
1116	511435	k__Bacteria	p__Bacteroidetes	c__Bacteroidia	o__Bacteroidales	f__unclassified Bacteroidales family	g__Candidatus Azobacteroides	s__Candidatus Azobacteroides pseudotrichonymphae
1117	517723	k__Bacteria	p__Proteobacteria	c__Gammaproteobacteria	o__Alteromonadales	f__Colwelliaceae	g__Colwellia	s__Colwellia asteriadis
1118	517724	k__Bacteria	p__Proteobacteria	c__Gammaproteobacteria	o__Oceanospirillales	f__Endozoicomonadaceae	g__Kistimonas	s__Kistimonas asteriae
1120	52443	k__Bacteria	p__Proteobacteria	c__Gammaproteobacteria	o__Vibrionales	f__Vibrionaceae	g__Vibrio	s__Vibrio tapetis
1121	529703	k__Bacteria	p__Bacteroidetes	c__Cytophagia	o__Cytophagales	f__Hymenobacteraceae	g__Adhaeribacter	s__Adhaeribacter terreus
1122	536018	k__Bacteria	p__Proteobacteria	c__Alphaproteobacteria	o__Hyphomicrobiales	f__Phyllobacteriaceae	g__Mesorhizobium	s__Mesorhizobium australicum
1123	538021	k__Bacteria	p__Bacteroidetes	c__Sphingobacteriia	o__Sphingobacteriales	f__Sphingobacteriaceae	g__Mucilaginibacter	s__Mucilaginibacter ximonensis
1124	53946	k__Bacteria	p__Proteobacteria	c__Alphaproteobacteria	o__Rhodobacterales	f__Roseobacteraceae	g__Octadecabacter	s__Octadecabacter arcticus
1125	54308	k__Bacteria	p__Cyanobacteria	c__unclassified Cyanobacteria class	o__Pleurocapsales	f__Hyellaceae	g__Pleurocapsa	s__Pleurocapsa minor
1126	54313	k__Bacteria	p__Cyanobacteria	c__unclassified Cyanobacteria class	o__Oscillatoriales	f__Microcoleaceae	g__Tychonema	s__Tychonema bourrellyi
1127	543615	k__Bacteria	p__Bacteroidetes	c__Sphingobacteriia	o__Sphingobacteriales	f__Sphingobacteriaceae	g__Solitalea	s__Solitalea koreensis
1131	551996	k__Bacteria	p__Bacteroidetes	c__Sphingobacteriia	o__Sphingobacteriales	f__Sphingobacteriaceae	g__Mucilaginibacter	s__Mucilaginibacter gossypii
1132	561184	k__Bacteria	p__Proteobacteria	c__Alphaproteobacteria	o__Rhodobacterales	f__Roseobacteraceae	g__Mameliella	s__Mameliella alba
1134	56459	k__Bacteria	p__Proteobacteria	c__Gammaproteobacteria	o__Xanthomonadales	f__Xanthomonadaceae	g__Xanthomonas	s__Xanthomonas vasicola
1135	564835	k__Bacteria	p__Bacteroidetes	c__Sphingobacteriia	o__Sphingobacteriales	f__Sphingobacteriaceae	g__Pedobacter	s__Pedobacter koreensis
1136	569599	k__Bacteria	p__Proteobacteria	c__Gammaproteobacteria	o__Cellvibrionales	f__Cellvibrionaceae	g__Umboniibacter	s__Umboniibacter marinipuniceus
1137	57000	k__Bacteria	p__Proteobacteria	c__Alphaproteobacteria	o__Rhodobacterales	f__Rhodobacteraceae	g__Amaricoccus	s__Amaricoccus kaplicensis
1138	57002	k__Bacteria	p__Proteobacteria	c__Alphaproteobacteria	o__Rhodobacterales	f__Rhodobacteraceae	g__Amaricoccus	s__Amaricoccus tamworthensis
1142	573	k__Bacteria	p__Proteobacteria	c__Gammaproteobacteria	o__Enterobacterales	f__Enterobacteriaceae	g__Klebsiella	s__Klebsiella pneumoniae
1143	574963	k__Bacteria	p__Bacteroidetes	c__Flavobacteriia	o__Flavobacteriales	f__Crocinitomicaceae	g__Wandonia	s__Wandonia haliotis
1145	587753	k__Bacteria	p__Proteobacteria	c__Gammaproteobacteria	o__Pseudomonadales	f__Pseudomonadaceae	g__Pseudomonas	s__Pseudomonas chlororaphis
1148	59405	k__Bacteria	p__Proteobacteria	c__Betaproteobacteria	o__Rhodocyclales	f__Zoogloeaceae	g__Thauera	s__Thauera aromatica
1153	626932	k__Bacteria	p__Bacteroidetes	c__Bacteroidia	o__Bacteroidales	f__Rikenellaceae	g__Alistipes	s__Alistipes indistinctus
1154	626937	k__Bacteria	p__Firmicutes	c__Clostridia	o__Eubacteriales	f__Christensenellaceae	g__Christensenella	s__Christensenella minuta
1156	634771	k__Bacteria	p__Bacteroidetes	c__Chitinophagia	o__Chitinophagales	f__Chitinophagaceae	g__Chitinophaga	s__Chitinophaga eiseniae
1157	641549	k__Bacteria	p__Bacteroidetes	c__Flavobacteriia	o__Flavobacteriales	f__Flavobacteriaceae	g__Lacinutrix	s__Lacinutrix himadriensis
1160	647720	k__Bacteria	p__Proteobacteria	c__Alphaproteobacteria	o__Rhodobacterales	f__Roseobacteraceae	g__Shimia	s__Shimia isoporae
1161	650378	k__Bacteria	p__Bacteroidetes	c__Cytophagia	o__Cytophagales	f__Amoebophilaceae	g__Candidatus Cardinium	s__Cardinium endosymbiont of Sogatella furcifera
1166	667303	k__Bacteria	p__Bacteroidetes	c__Flavobacteriia	o__Flavobacteriales	f__Crocinitomicaceae	g__Salinirepens	s__Salinirepens amamiensis
1173	696762	k__Bacteria	p__Proteobacteria	c__Alphaproteobacteria	o__Rhodobacterales	f__Rhodobacteraceae	g__Planktotalea	s__Planktotalea frisia
1180	714899	k__Bacteria	p__Proteobacteria	c__Alphaproteobacteria	o__Hyphomicrobiales	f__Phyllobacteriaceae	g__Hoeflea	s__Hoeflea halophila
1185	752179	k__Bacteria	p__Proteobacteria	c__Alphaproteobacteria	o__Rickettsiales	f__Rickettsiaceae	g__Occidentia	s__Occidentia massiliensis
1189	76258	k__Bacteria	p__Proteobacteria	c__Gammaproteobacteria	o__Vibrionales	f__Vibrionaceae	g__Vibrio	s__Vibrio rumoiensis
1190	762954	k__Bacteria	p__Bacteroidetes	c__Flavobacteriia	o__Flavobacteriales	f__Flavobacteriaceae	g__Siansivirga	s__Siansivirga zeaxanthinifaciens
1195	781	k__Bacteria	p__Proteobacteria	c__Alphaproteobacteria	o__Rickettsiales	f__Rickettsiaceae	g__Rickettsia	s__Rickettsia conorii
1196	782	k__Bacteria	p__Proteobacteria	c__Alphaproteobacteria	o__Rickettsiales	f__Rickettsiaceae	g__Rickettsia	s__Rickettsia prowazekii
1197	784	k__Bacteria	p__Proteobacteria	c__Alphaproteobacteria	o__Rickettsiales	f__Rickettsiaceae	g__Orientia	s__Orientia tsutsugamushi
1200	787	k__Bacteria	p__Proteobacteria	c__Alphaproteobacteria	o__Rickettsiales	f__Rickettsiaceae	g__Rickettsia	s__Rickettsia australis
1202	79329	k__Bacteria	p__Bacteroidetes	c__Chitinophagia	o__Chitinophagales	f__Chitinophagaceae	g__Chitinophaga	s__Chitinophaga pinensis
1205	817	k__Bacteria	p__Bacteroidetes	c__Bacteroidia	o__Bacteroidales	f__Bacteroidaceae	g__Bacteroides	s__Bacteroides fragilis
1207	837	k__Bacteria	p__Bacteroidetes	c__Bacteroidia	o__Bacteroidales	f__Porphyromonadaceae	g__Porphyromonas	s__Porphyromonas gingivalis
1209	85701	k__Bacteria	p__Proteobacteria	c__Alphaproteobacteria	o__Hyphomicrobiales	f__Bartonellaceae	g__Bartonella	s__Bartonella tribocorum
1211	866807	k__Bacteria	p__Bacteroidetes	c__Cytophagia	o__Cytophagales	f__Persicobacteraceae	g__Aureibacter	s__Aureibacter tunicatorum
1213	869962	k__Bacteria	p__Bacteroidetes	c__Sphingobacteriia	o__Sphingobacteriales	f__Sphingobacteriaceae	g__Pedobacter	s__Pedobacter boryungensis
1214	877500	k__Bacteria	p__Proteobacteria	c__Epsilonproteobacteria	o__Campylobacterales	f__Arcobacteraceae	g__Halarcobacter	s__Halarcobacter anaerophilus
1215	889453	k__Bacteria	p__Bacteroidetes	c__Bacteroidia	o__Marinilabiliales	f__Marinilabiliaceae	g__Alkalitalea	s__Alkalitalea saponilacus
1217	907462	k__Bacteria	p__Proteobacteria	c__Gammaproteobacteria	o__Oceanospirillales	f__Oceanospirillaceae	g__Profundimonas	s__Profundimonas piezophila
1218	911112	k__Bacteria	p__Proteobacteria	c__Alphaproteobacteria	o__Rickettsiales	f__Rickettsiaceae	g__Orientia	s__Orientia chuto
1226	95149	k__Bacteria	p__Proteobacteria	c__Epsilonproteobacteria	o__Campylobacterales	f__Helicobacteraceae	g__Helicobacter	s__Helicobacter pametensis
1227	95486	k__Bacteria	p__Proteobacteria	c__Betaproteobacteria	o__Burkholderiales	f__Burkholderiaceae	g__Burkholderia	s__Burkholderia cenocepacia
1228	97084	k__Bacteria	p__Proteobacteria	c__Oligoflexia	o__Bacteriovoracales	f__Halobacteriovoraceae	g__Halobacteriovorax	s__Halobacteriovorax marinus
1231	981	k__Bacteria	p__Bacteroidetes	c__Cytophagia	o__Cytophagales	f__Persicobacteraceae	g__Persicobacter	s__Persicobacter diffluens
1232	982	k__Bacteria	p__Bacteroidetes	c__Bacteroidia	o__Marinilabiliales	f__Marinilabiliaceae	g__Saccharicrinis	s__Saccharicrinis fermentans
1239	996	k__Bacteria	p__Bacteroidetes	c__Flavobacteriia	o__Flavobacteriales	f__Flavobacteriaceae	g__Flavobacterium	s__Flavobacterium columnare
1241	999	k__Bacteria	p__Bacteroidetes	c__Cytophagia	o__Cytophagales	f__Bernardetiaceae	g__Bernardetia	s__Bernardetia litoralis

## Sheet: Tax_id_Abundance
tax_id	S.Ch_G1	S.Ch_G2	S.P_G1	S.Ch_DG1	S.Envir1	S.Envir2	S.P_G2	S.P_DG1	S.P_DG2	S.Ch_DG2	W.Envir2	W.P_G1	W.P_G2	W.P_DG1	W.P_DG2	W.Ch_G1	W.Ch_G2	W.Ch_DG1	W.Ch_DG2	W.Envir1
94	0	0	0	0	0	0	0	0	0	0	0	0	0	0	0	0	0	0	0	0.00153007
100	0	0	0	0	0	0	0	0	0	0	0	0	0	0.00166028	0	0	0	0	0	0
119	0	0	0	0	0	0	0	0	0	0	0	0	0	0.00335249	0.00817409	0	0	0	0.00116372	0
124	0	0	0	0	0	0	0	0	0	0	0	0	0	0	0	0.00157414	0.00140381	0.00131479	0.00211306	0
150	0	0	0.00222932	0	0	0	0.00137186	0	0.00109055	0	0	0	0	0	0	0	0	0	0	0
151	0	0	0.00232914	0	0	0	0.00228643	0	0	0	0	0	0	0	0	0	0	0	0	0
195	0	0	0	0	0	0.00142657	0	0.00251889	0	0.00115626	0	0	0	0	0	0	0	0	0	0
196	0	0	0	0	0	0	0	0.00174385	0	0	0	0	0	0	0	0	0	0	0	0
197	0	0	0	0	0	0.00586229	0	0.00959116	0	0.00470763	0	0	0.00142106	0	0	0	0	0	0.0033074	0
198	0	0	0	0	0	0.00254107	0	0.00523154	0	0.00173439	0	0	0	0	0	0	0	0	0.00110247	0
201	0	0	0	0	0	0.00138199	0	0.00222825	0	0	0	0	0	0	0	0	0	0	0	0
210	0.00153676	0.00109198	0	0	0	0.0216883	0.00473914	0.030808	0.00263843	0.0149213	0.00376193	0.0117472	0.00630003	0.0045977	0.00872639	0	0.00334363	0.00361104	0.0169045	0.003753
213	0	0	0	0	0	0.00216214	0	0.00314861	0	0.00129391	0	0	0	0	0	0	0	0	0.00122496	0
263	0.00345772	0.00109198	0.00136421	0	0	0.00149344	0	0	0	0.00203722	0.00343683	0	0	0	0	0	0	0	0.00217431	0.00303127
287	0	0	0.00412591	0	0.00150552	0.0013374	0.00162128	0	0.00140716	0	0.00199707	0	0	0	0	0	0.00127619	0	0	0.00329109
294	0	0	0	0	0	0.00144886	0.00270214	0	0	0	0.00192741	0	0	0	0	0	0	0	0	0.0030024
303	0	0	0.00126439	0	0	0	0	0	0	0	0.00248473	0	0	0	0	0	0	0	0	0.00256936
317	0	0	0	0	0	0	0	0	0	0	0	0	0	0	0	0	0	0	0	0.00144346
339	0	0	0	0	0	0	0	0.00111413	0	0	0	0	0	0	0	0	0	0	0	0
346	0	0	0	0	0	0.00171634	0	0.00251889	0	0.00126638	0	0	0	0	0	0	0	0	0	0
347	0	0	0	0	0	0.00267481	0	0.00334238	0	0	0	0	0	0	0	0	0	0	0	0
381	0.00134467	0.00116022	0	0.0014177	0	0	0	0	0	0	0	0	0	0	0	0	0	0.00188885	0.00244993	0
408	0	0	0	0	0.00142897	0	0	0	0	0	0	0	0	0	0	0	0	0	0	0
414	0	0	0	0	0.00135242	0	0	0	0	0	0.00271695	0	0	0	0	0	0.00158248	0	0.0016537	0.00294466
415	0	0	0	0	0.00181173	0.00140428	0	0	0	0	0.00236862	0	0	0	0	0	0.00204191	0	0	0.00196311
446	0	0	0	0	0.00130139	0.0018055	0	0	0	0	0	0.00244484	0.00164211	0.00252235	0.0067381	0	0	0	0	0.00204971
470	0	0	0	0	0	0.00156031	0	0	0	0	0.00311172	0	0	0.001341	0	0.00185938	0	0	0	0.00456133
485	0.0024252	0.00120572	0	0	0	0.00256336	0	0.00261577	0	0.00115626	0	0	0	0	0	0	0	0	0.00119434	0
487	0.00192095	0	0	0	0	0	0	0.00247045	0	0.00148662	0	0	0	0	0	0	0	0	0.00205182	0
546	0.00386592	0.00270719	0	0	0	0.00240733	0	0	0	0.00214734	0.00164875	0	0	0	0	0	0	0	0.00290929	0
562	0.00686741	0.00327593	0.00139748	0	0	0.00559481	0.00685928	0.00363302	0.00316612	0.00379914	0.0039477	0	0	0.00223499	0.00342428	0.0015847	0	0	0.00615545	0.00392621
573	0	0	0.00156385	0	0	0	0	0	0.00186449	0	0	0	0	0	0	0	0	0	0	0
624	0.0044422	0.00191096	0	0	0	0.00187237	0.00340885	0	0.00200521	0.00264288	0.00215963	0	0	0.00130907	0	0	0	0	0.00324616	0.00170328
666	0	0	0	0	0	0.00131511	0	0	0	0	0	0.00286225	0	0	0	0	0	0	0	0
769	0	0	0	0	0	0	0.00124714	0	0	0	0	0.0019678	0	0	0	0	0	0	0	0
770	0	0	0	0	0	0	0.00324257	0	0	0	0	0.00477042	0	0	0	0	0	0	0	0
777	0	0	0	0	0.00267932	0.00205069	0	0	0	0	0.00262406	0	0	0	0	0	0	0	0	0.00256936
779	0	0	0	0	0	0	0	0	0	0	0	0.00971974	0	0	0	0	0	0	0	0
781	0	0	0.00805217	0	0	0	0	0	0	0	0	0	0	0	0	0	0	0	0	0
782	0	0	0.00322752	0	0	0	0	0	0	0	0	0	0	0	0	0	0	0	0	0
784	0	0	0.0268849	0	0	0	0.00166286	0	0	0	0	0	0	0	0	0	0	0	0	0
785	0	0	0.0031277	0	0	0	0.00120557	0	0	0	0	0	0.0012158	0	0	0	0	0	0	0
786	0	0	0.00266188	0	0	0	0	0	0	0	0	0.0039356	0	0	0	0	0	0	0	0
787	0	0	0.00306116	0	0	0	0	0	0	0	0	0	0	0	0	0	0	0	0	0
788	0	0	0.00439209	0	0	0	0	0	0	0	0	0.0019678	0	0	0	0	0	0	0	0
817	0	0	0	0	0	0	0.00149657	0	0	0	0	0	0	0	0	0	0	0	0	0
827	0	0	0	0	0	0.00334351	0	0.0034877	0	0	0	0	0	0	0	0	0	0	0.00128621	0
837	0	0	0	0	0	0	0.00124714	0	0	0	0	0	0	0	0	0	0	0	0	0
859	0	0	0	0	0	0	0	0	0	0	0	0.00166965	0	0	0	0	0	0	0	0
860	0	0	0	0	0	0	0	0	0	0	0	0	0	0.00172414	0	0	0	0	0	0
917	0	0	0	0	0	0	0	0	0	0	0	0	0	0	0	0	0.00130172	0	0	0
944	0	0	0	0	0	0	0	0	0	0	0	0.0107335	0	0	0	0	0	0	0	0
945	0	0	0	0	0	0	0	0	0	0	0	0.00357782	0	0	0	0	0	0	0	0
948	0	0	0	0	0	0	0.00266057	0	0	0	0	0.0226595	0	0	0	0	0	0	0	0
950	0	0	0	0	0	0	0	0	0	0	0	0.00310078	0	0	0	0	0	0	0	0
951	0	0	0	0	0	0	0	0	0	0	0	0.0255814	0	0	0	0	0	0	0	0
955	0	0	0	0	0	0	0	0	0	0	0	0.00220632	0	0	0	0	0	0	0	0
981	0	0	0	0	0	0	0.00195386	0	0	0	0	0	0	0	0	0	0	0	0	0
982	0	0	0.00176349	0	0	0	0.00149657	0	0	0	0	0	0	0	0	0	0	0	0	0
995	0	0	0.00788581	0	0	0	0.013677	0.00251889	0.00168859	0	0	0	0.00148422	0	0	0	0	0	0	0
996	0	0	0	0	0	0	0.00153814	0	0	0	0	0	0	0	0	0	0	0	0	0
999	0	0	0	0	0	0	0.001164	0	0	0	0	0	0	0	0	0	0	0	0	0
1003	0	0	0	0	0	0	0.001746	0	0	0	0	0	0	0	0	0	0	0	0	0
1008	0	0	0	0	0	0	0	0	0	0	0.00208996	0	0	0	0	0	0	0	0	0.00147233
1026	0	0	0.00189659	0	0	0	0.002037	0	0	0	0	0	0	0	0	0	0	0	0	0
1027	0	0	0	0	0	0	0.001164	0	0	0	0	0	0	0	0	0	0	0	0	0
1031	0	0	0	0	0	0	0	0	0	0	0	0	0	0	0	0	0	0	0	0.00153007
1063	0	0	0	0	0.00135242	0	0	0	0	0	0	0	0	0	0	0	0	0	0	0
1076	0	0	0	0	0	0	0	0	0	0	0.00169519	0	0	0	0	0	0	0	0	0
1126	0	0	0	0	0	0	0.00166286	0.00121101	0.00446774	0	0	0.00220632	0	0.0015645	0.00209875	0	0	0	0	0
1148	0	0	0	0.00212656	0.00283243	0	0	0	0.00274397	0	0	0	0	0.00114943	0	0	0	0	0	0
1164	0	0	0.00133094	0.0177213	0.0311312	0.0187014	0.00594471	0.0106568	0.0791177	0.00996586	0.00262406	0.00775194	0.0119685	0.0294381	0.0250746	0	0	0	0	0.00254049
1165	0	0	0.0014973	0.00313531	0.00747659	0.00287542	0.006693	0.00416586	0.0181524	0	0.00343683	0.00310078	0.00390002	0.00865262	0.0102728	0	0	0	0	0.00334883
1184	0	0	0	0	0.00148001	0	0	0	0	0	0	0	0	0	0	0	0	0	0	0
1219	0	0	0	0	0	0.00178321	0	0	0.00214592	0	0.0021364	0.00417412	0.00885794	0.00999361	0.00541257	0	0	0	0	0.00204971
1245	0	0	0.00272842	0	0	0	0.001164	0	0	0	0	0	0	0	0	0	0	0	0	0
1246	0	0	0.00362681	0	0	0	0	0	0	0	0	0	0	0	0	0	0	0	0	0
1270	0	0	0	0	0	0	0	0	0	0	0.00378515	0	0	0	0	0.00142623	0.00153143	0.0016296	0.00162308	0.00331996
1280	0	0	0	0.00226288	0	0	0	0	0	0.00209228	0	0	0	0.00118135	0.00287198	0	0	0	0.00137809	0
1392	0	0	0	0	0	0	0	0	0	0	0	0	0	0.00124521	0	0	0	0	0	0
1396	0	0	0	0.00130865	0	0.00129282	0	0.00125945	0.00175895	0.00140403	0	0	0.00124737	0.00383142	0.00474981	0	0	0	0	0
1397	0	0	0	0	0	0	0	0	0	0	0	0	0	0.00127714	0.0036452	0	0	0	0	0
1404	0	0	0	0	0	0	0	0	0	0	0	0	0	0.00258621	0.00342428	0	0	0	0	0
1428	0	0	0.00136421	0.00136318	0.00168415	0.00376702	0.00195386	0.00460182	0.00281432	0.00236758	0	0.00238521	0.0021158	0.0063857	0.00596487	0	0	0	0.00110247	0.00239614
1491	0	0	0	0	0.00219449	0.00189466	0	0.00145321	0.00270879	0	0.00171841	0	0.00129474	0.00261814	0	0	0	0	0	0.0026271
1496	0	0	0	0	0	0	0	0	0.00211074	0	0	0	0	0.00233078	0.00353474	0	0	0	0	0
1502	0	0	0	0	0	0	0	0	0	0	0.00280984	0	0	0	0	0	0	0	0	0.00268484
1505	0	0	0	0	0	0	0	0	0	0	0	0	0	0.00121328	0	0	0	0	0	0
1520	0	0	0	0	0	0	0	0	0	0	0	0	0	0.0011175	0	0	0	0	0	0
1584	0	0	0.00146403	0	0	0	0	0	0	0	0	0	0	0	0	0	0	0	0	0
1599	0	0	0	0	0	0	0	0	0	0	0	0	0	0.00118135	0	0	0	0	0	0
1747	0	0	0	0	0	0	0.00586157	0.00150165	0	0	0	0	0	0	0	0	0	0	0	0
1829	0	0	0	0	0	0	0	0	0	0	0	0	0	0	0	0	0	0.00124072	0	0
2145	0	0	0.00139748	0	0	0	0	0	0	0	0	0	0	0	0	0	0	0	0	0
2350	0.00626711	0	0	0	0.00244967	0.00160489	0	0	0	0	0.00866173	0	0	0	0	0.00360256	0.00538554	0	0	0.00715956
2360	0	0	0	0	0	0	0	0	0	0	0	0	0	0	0	0.00133115	0.00148038	0	0	0
2371	0	0	0	0	0	0	0	0.00242201	0	0	0	0	0	0	0	0	0	0	0	0
2434	0	0	0	0	0.00193932	0	0	0	0	0	0	0	0	0	0	0	0	0	0	0
2743	0	0	0	0	0	0	0	0	0	0	0	0	0	0	0	0	0.00122515	0	0	0
28072	0	0	0	0	0	0	0	0	0.00256807	0	0	0	0	0.00118135	0	0	0	0	0	0
28080	0	0	0	0	0	0	0	0	0	0	0	0.00149076	0	0	0	0	0	0	0	0
28110	0.00158479	0	0	0	0	0	0	0	0	0	0	0	0	0	0	0	0	0	0	0
28141	0.00276137	0	0	0	0	0.00234046	0	0	0	0.00143156	0	0	0	0	0	0	0	0	0.00303179	0
28197	0	0	0	0	0	0.0107884	0	0.0220403	0	0.00861689	0	0	0.00366318	0.00146871	0.00662764	0	0.00150591	0.00196293	0.00689043	0.00153007
28198	0	0	0	0	0	0.0106547	0	0.019473	0	0.00759828	0.0018113	0	0.00360002	0.00150064	0	0	0.001608	0.00212959	0.00741104	0
28199	0	0	0.00126439	0	0	0.0107661	0	0.0190854	0	0.0077084	0	0	0.00371055	0.00236271	0.00342428	0	0	0.00190737	0.0071048	0.00242501
28200	0	0	0	0	0	0.00537191	0	0.00949428	0	0.00355137	0	0	0.00213159	0	0	0	0	0	0.00321553	0
28229	0	0	0.00249551	0	0.00142897	0	0.002037	0	0.002357	0	0	0	0	0	0	0	0	0	0	0
28251	0	0	0	0	0	0	0.00133028	0	0	0	0	0	0	0	0	0	0	0	0	0
28262	0	0	0	0	0	0.00138199	0	0.00232513	0	0	0	0	0	0	0	0	0	0	0	0
28450	0.00266532	0	0.00123112	0	0	0.00276397	0	0.00247045	0	0	0	0	0	0	0	0	0	0	0.0025418	0.00173215
28901	0.00381789	0.00136497	0.00166367	0	0.0013269	0.0042797	0.002619	0.00242201	0.00341237	0.00341372	0.0039477	0	0	0.00223499	0	0.00282077	0.00196534	0	0.0041955	0.00447473
29355	0	0	0	0	0	0	0	0	0	0	0	0	0	0	0	0.00234536	0	0	0	0
29410	0	0	0	0	0	0	0	0	0	0	0	0.00113298	0.00355265	0.00220307	0	0	0	0	0	0
29459	0	0	0.00209623	0.00122686	0	0	0	0	0	0.00115626	0	0	0	0	0	0	0	0	0.00223556	0.00222293
29510	0	0	0.0032608	0	0	0	0	0	0	0	0	0	0	0	0	0	0	0	0	0
32051	0	0	0	0	0	0	0	0	0	0	0	0.009839	0.0117316	0.00913155	0.00706948	0	0	0	0	0
32054	0	0	0	0.00422585	0.0137028	0.00760092	0.00295157	0.0046987	0.0198762	0.0024777	0.00283306	0.00226595	0.00225791	0.00654534	0.00530211	0	0	0	0	0.00254049
33070	0	0	0	0	0	0	0	0	0.00116091	0	0	0	0	0	0	0	0	0	0	0
33968	0	0	0.00292806	0	0	0	0	0	0	0	0	0	0	0	0	0	0	0	0	0
33989	0	0	0.00139748	0	0	0	0	0	0	0	0	0	0	0	0	0	0	0	0	0
33990	0	0	0.00988221	0	0	0	0.00207857	0	0	0	0	0.00166965	0	0	0	0	0	0	0	0
33991	0	0	0.00532375	0	0	0	0	0	0	0	0	0	0	0	0	0	0	0	0	0
33992	0	0	0.00529048	0	0	0	0	0	0	0	0	0	0	0	0	0	0	0	0	0
33994	0	0	0	0	0	0	0	0	0	0	0	0.102385	0.00252633	0	0	0	0	0	0	0
34058	0	0	0	0	0.00130139	0	0	0	0	0	0	0	0	0	0	0.00206011	0.00173562	0	0	0
34086	0	0	0	0	0	0	0.00527957	0.00145321	0	0	0	0	0	0	0	0	0	0	0	0
35757	0	0	0	0	0	0.00463634	0	0.00552219	0	0.00291818	0	0	0.00145264	0	0	0	0	0	0.00229681	0
35786	0	0	0	0	0	0	0	0	0.00232182	0	0	0	0	0	0	0	0	0	0	0
35788	0	0	0.00136421	0	0	0	0	0	0	0	0	0	0	0	0	0	0	0	0	0
35790	0	0	0.00678778	0	0	0	0.00170443	0	0	0	0	0.00745379	0	0	0	0	0	0	0	0
35791	0	0	0.00748652	0	0	0	0	0	0	0	0	0	0	0	0	0	0	0	0	0
35792	0	0	0	0	0	0	0	0	0	0	0	0.00351819	0	0	0	0	0	0	0	0
35795	0	0	0	0	0	0	0	0	0	0	0	0.00161002	0	0	0	0	0	0	0	0
35799	0	0	0	0	0	0	0	0	0	0	0	0	0	0	0	0	0.00303734	0	0	0
35801	0	0	0.00209623	0	0	0	0.00137186	0	0.00112573	0	0.00227574	0	0	0	0	0	0	0	0	0.00147233
36812	0	0	0	0	0	0	0	0	0	0	0	0	0	0.00130907	0	0	0	0	0	0
37453	0	0	0.00129766	0	0	0	0	0	0	0	0	0	0	0	0	0	0	0	0	0
37482	0	0	0	0	0	0	0	0	0	0	0	0	0	0	0	0	0	0	0.00140871	0
37816	0	0	0.00143076	0	0	0	0	0	0	0	0	0	0	0	0	0	0	0	0	0
37919	0	0	0	0	0	0	0	0	0	0	0	0	0	0	0	0	0.0011741	0	0	0
37928	0	0	0	0	0	0	0	0	0	0	0	0	0	0	0	0.00169035	0.00237372	0	0	0
38293	0.00501849	0.00184271	0.00176349	0	0	0.0024742	0	0.00222825	0	0.00349631	0.00169519	0	0	0	0	0	0	0	0.00398114	0
39766	0	0	0	0	0	0.00307603	0	0.00595815	0	0.00181698	0	0	0	0	0	0	0	0	0.00180682	0
39791	0	0	0	0	0	0.00173863	0	0.00155009	0	0	0	0	0	0	0	0	0	0	0.00116372	0
40269	0	0	0.00169695	0	0	0	0	0	0	0	0	0	0	0	0	0	0	0	0	0
40324	0	0	0	0.00128139	0	0.00416825	0	0.00760512	0	0.00407444	0	0	0.00143685	0	0	0	0	0	0.00269492	0
42239	0	0	0	0	0	0	0	0	0	0	0	0	0	0	0	0	0.00137829	0	0	0
42253	0	0	0	0	0	0	0	0	0	0	0.00229896	0	0	0	0	0	0	0	0	0.00202084
42443	0	0	0	0	0.00487382	0.00265252	0	0	0.00144234	0	0.00376193	0	0	0	0	0.00182769	0.00421144	0	0.00192932	0.0034643
43064	0	0	0	0	0	0	0	0	0	0	0	0	0.00124737	0.00351213	0	0	0	0	0	0
44674	0	0	0	0	0	0.00552794	0	0.0102693	0	0.00346878	0	0	0	0.00118135	0	0	0	0	0.00336865	0
45056	0	0	0	0	0	0	0	0	0	0	0	0	0.00137369	0.00153257	0	0	0	0	0	0
45248	0	0	0	0	0	0	0	0	0	0	0.00508557	0	0	0	0	0	0	0	0	0.00407056
45254	0	0	0	0	0	0	0.00120557	0	0	0	0	0	0	0	0	0	0	0	0	0
46234	0	0	0	0.00128139	0.00347036	0.00138199	0	0.00135633	0.00619151	0	0	0	0	0.00201149	0.00209875	0	0	0	0	0
46503	0	0	0.0052572	0	0	0	0.00590314	0.00203449	0	0	0	0	0	0	0	0	0	0	0	0
47495	0	0	0	0	0.00155656	0	0	0	0	0	0.00185774	0	0	0	0	0	0	0	0	0.0022518
47959	0.00172886	0	0	0	0	0.00249649	0	0.00290641	0	0.00170686	0	0	0	0	0	0	0	0	0.00171495	0
49186	0	0	0	0	0	0	0	0	0	0	0.00239184	0	0	0	0	0	0	0	0	0.00207858
52443	0	0	0.0014973	0	0	0	0	0	0	0	0	0	0	0	0	0	0	0	0	0
53366	0	0	0	0	0	0	0	0	0	0	0	0	0	0	0	0	0.00130172	0	0	0
53635	0	0	0	0	0	0	0	0	0	0	0.00246151	0	0	0	0	0.00669801	0.00474744	0.00537027	0.0026643	0.00190537
53946	0.00232916	0.0025252	0	0	0	0	0	0	0	0	0	0	0	0	0	0	0	0	0	0
54308	0	0	0	0	0	0	0.00124714	0	0	0	0	0	0	0	0	0	0	0	0	0
54313	0	0	0	0	0	0	0	0.00135633	0.00158306	0	0	0	0	0	0	0	0	0	0	0
54565	0.0024252	0	0	0	0	0	0	0	0	0.00115626	0	0	0	0	0	0	0	0	0.00186807	0
56459	0	0	0	0	0	0	0	0.00116257	0	0	0	0	0	0	0	0	0	0	0	0
57000	0	0	0	0	0.00153104	0	0	0	0	0	0	0	0	0	0	0	0	0	0	0
57002	0	0	0	0	0.00186277	0.00164947	0	0	0	0	0	0	0	0	0	0	0	0	0	0
59405	0	0	0	0	0	0.00160489	0	0	0	0	0	0	0	0	0	0	0	0	0	0
59600	0	0	0	0	0	0	0	0	0	0	0	0	0	0	0	0	0.00183772	0	0	0
59930	0	0	0	0	0	0	0	0	0	0	0	0.00250447	0.00238422	0.00255428	0.00243013	0	0	0	0	0
59932	0	0	0	0	0	0	0	0	0	0	0	0	0.0013579	0	0	0	0	0	0	0
60890	0	0	0.00183004	0.00111781	0.00204139	0.00178321	0.00162128	0.00271265	0.00485471	0	0.00206674	0	0	0	0	0	0	0	0	0.00207858
60920	0	0	0	0	0	0	0	0	0	0	0.00169519	0	0	0	0	0.00821932	0.00699354	0.00720357	0.00486924	0
61646	0.0026173	0.00122847	0	0	0	0	0.00315943	0	0	0.00156921	0	0	0	0.00159642	0	0	0	0	0.00226618	0
62322	0	0	0	0	0	0	0	0	0	0	0	0	0	0	0	0.00260948	0	0	0	0
63186	0	0	0	0	0	0	0	0	0	0	0	0	0	0	0	0.00145793	0.00303734	0	0	0
64471	0	0	0	0	0	0	0	0	0	0	0.030258	0.413953	0.602893	0.421105	0.334254	0	0	0.00140738	0.00367489	0.0268772
65553	0	0	0	0	0	0.00896061	0	0.0155009	0	0.00572624	0	0	0.0024158	0.00204342	0	0	0	0.00129627	0.00502236	0
66821	0	0	0	0	0	0.0131289	0	0.025964	0	0.00955291	0	0.00369708	0.00413686	0.00242656	0	0	0.00165905	0.00225922	0.00823789	0.00242501
66850	0	0	0	0	0	0	0	0	0	0	0.00190419	0	0	0	0	0	0	0	0	0.00222293
70799	0	0	0	0	0	0	0	0	0	0	0	0.00172928	0	0	0	0	0	0	0	0
70993	0	0	0.00153058	0	0	0	0.00764914	0.00203449	0	0	0	0	0	0	0.00607533	0	0	0	0	0
70995	0.00244921	0	0	0	0.00232208	0.00129282	0	0	0	0	0.00601444	0	0	0	0	0.00269399	0.00408382	0	0	0.00450359
70997	0.00307352	0	0	0	0.00227105	0.00164947	0.00133028	0	0	0	0.00782574	0	0	0	0	0.00312715	0.00561525	0	0	0.00718843
71433	0	0	0	0	0	0	0	0	0	0	0	0	0	0	0	0	0	0	0.00146996	0
74426	0	0	0	0	0	0	0	0	0	0	0	0	0	0.00169221	0	0	0	0	0	0
75658	0	0	0	0	0	0.00274168	0	0.00615191	0	0.00195463	0	0	0	0	0	0	0	0	0.00156183	0
75985	0	0.00111473	0	0	0	0	0	0	0	0	0	0	0	0	0	0	0	0	0.00159245	0
76258	0	0	0.00196313	0	0	0	0	0	0	0	0	0	0	0	0	0	0	0	0	0
76980	0.0046343	0.0022977	0	0.00280815	0.00193932	0	0	0	0	0	0	0	0	0	0	0.00164809	0.00125067	0	0	0
77551	0	0	0	0	0	0	0	0	0	0	0	0.00155039	0	0	0	0	0	0	0	0
79329	0	0	0.00322752	0	0	0	0.004656	0	0	0	0	0	0	0	0	0	0	0	0	0
80816	0	0	0	0	0.00145449	0.00138199	0	0	0	0	0	0	0	0	0	0	0.00135277	0	0	0
80849	0	0	0	0	0	0	0	0	0	0	0	0.00214669	0	0.00143678	0	0	0	0	0	0
81468	0	0	0	0	0	0	0	0	0	0	0	0.00459153	0	0	0	0	0	0	0	0
81476	0.0144312	0.00743909	0	0	0.00148001	0.0200165	0.015423	0.0168572	0.00700063	0.0142605	0.011727	0.00483005	0.00270001	0.0108238	0.0648404	0	0	0.00905539	0.0307466	0.0116054
84588	0	0	0	0	0	0	0	0	0	0	0	0.00172928	0.00429476	0.00239464	0.00187783	0	0	0	0	0
84980	0	0	0	0	0.00140346	0	0	0	0	0	0	0	0	0	0	0	0	0	0	0.00147233
85701	0	0	0	0	0	0	0	0	0	0.00132144	0	0	0	0	0	0	0	0	0	0
86106	0	0	0.0156385	0	0	0.00338809	0.00149657	0.00697539	0	0.00176192	0	0.00399523	0	0	0	0	0	0	0.00309304	0
86957	0	0	0	0	0	0.0013374	0	0	0.00172377	0	0	0	0	0.00124521	0	0	0	0	0	0
90729	0	0	0	0	0.00285794	0.00160489	0.00128871	0	0.00119609	0	0.00466758	0	0	0	0	0	0	0	0	0.0045902
92487	0	0	0	0	0.00148001	0	0	0	0	0	0.0108446	0	0	0	0	0	0	0	0	0.0106527
92644	0	0	0	0	0	0	0	0	0	0	0	0	0	0.00118135	0	0	0	0	0	0
92938	0	0	0	0	0.00178622	0.00209527	0	0.00140477	0.00358826	0	0	0	0	0.00178799	0	0	0	0	0	0
95149	0	0	0.00139748	0	0	0	0.00270214	0	0	0	0	0	0	0	0	0	0	0	0	0
95486	0	0	0	0	0	0	0	0.00116257	0	0	0	0	0	0	0	0	0	0	0	0
96230	0	0	0	0	0	0	0	0	0	0	0	0	0	0.0011175	0	0	0	0	0	0
97084	0	0	0	0	0.00165863	0	0	0	0	0	0	0	0	0	0	0	0	0	0	0
99598	0	0	0	0.00193571	0.00592003	0.00274168	0.00157971	0.00145321	0.00911138	0	0	0.00119261	0.00154738	0.00316092	0.00209875	0	0	0	0	0
100901	0	0	0	0	0	0	0.001455	0	0	0	0	0.00149076	0	0	0	0	0	0	0	0
102116	0	0	0	0.00193571	0.00489933	0.00236275	0.001746	0.00314861	0.0157602	0	0.00448181	0.00214669	0.00249475	0.00478927	0.0036452	0	0	0	0	0.0042149
102235	0	0	0	0	0	0	0	0	0.0021811	0	0	0	0	0.00172414	0.00254059	0	0	0	0	0
104268	0.00132066	0.00134222	0.00299461	0	0	0	0.00228643	0	0	0	0	0	0	0	0	0	0	0	0	0
107401	0.00127263	0.00113748	0.00226259	0	0	0	0.00207857	0	0	0	0	0	0	0	0	0	0	0	0	0
109663	0	0	0	0	0	0	0	0	0	0	0	0.00107335	0	0	0	0	0	0	0	0
110662	0	0	0	0	0	0	0	0	0	0	0	0	0.00243159	0.00204342	0.00187783	0	0	0	0	0
111770	0	0	0	0	0	0	0	0	0	0	0.00197385	0	0	0	0	0	0	0	0	0
111781	0	0	0	0	0.00206691	0.0018055	0	0	0.00158306	0	0	0	0	0.00360792	0.00254059	0	0	0	0	0
114186	0.0016088	0	0	0	0	0	0	0	0	0	0	0	0	0	0	0	0	0	0.00119434	0.00147233
118323	0	0	0	0.0029172	0.00405726	0.00176092	0	0	0.00323647	0	0	0.0013715	0	0.00236271	0.00276152	0	0	0	0	0
121039	0	0	0	0	0	0	0	0	0	0	0	0	0	0	0	0.00394063	0.0027821	0.00238884	0.00125559	0
121719	0	0	0	0	0	0	0	0	0	0	0	0.0019678	0	0	0	0	0	0	0	0
125614	0	0	0	0	0	0	0	0	0	0	0	0	0	0	0	0	0	0	0	0.00216519
125627	0	0	0	0	0	0	0	0	0	0	0.00204352	0	0	0	0	0	0	0	0	0.00204971
128780	0	0	0	0	0	0	0	0.00227669	0	0	0	0	0	0	0	0	0	0	0	0
133453	0	0	0	0	0	0	0	0	0	0	0.00195063	0	0	0	0	0	0	0	0	0.00196311
136609	0	0	0.00146403	0	0	0	0	0	0	0	0	0	0	0	0	0	0	0	0	0
142058	0	0	0	0	0	0	0	0	0	0	0	0.0102564	0	0	0	0	0	0	0	0
142864	0	0	0	0.00204477	0.00313864	0.00200611	0.00315943	0.00135633	0.00517132	0	0	0	0	0.00121328	0.00187783	0	0	0	0	0
147645	0	0	0	0	0	0	0	0	0	0	0	0	0	0	0	0	0	0	0	0.00210745
148813	0	0	0	0	0	0.00256336	0.00216171	0.00435962	0	0.0016518	0	0	0	0	0	0	0	0	0.00134746	0
151895	0	0	0	0	0	0	0.00403243	0	0	0	0	0	0	0	0	0	0	0	0	0
153721	0	0	0.00216277	0	0	0	0.00353357	0	0	0	0	0	0	0	0	0	0	0	0	0
154981	0	0	0	0	0	0	0	0	0	0	0.00171841	0	0	0	0	0	0	0	0	0.00190537
155077	0	0	0	0	0	0	0	0	0.00256807	0	0	0	0	0	0	0	0	0	0	0
155978	0	0	0	0.00133591	0.00364898	0.00240733	0	0	0.002357	0	0.00225251	0.00184854	0.00341054	0.00673691	0.00717994	0	0	0	0	0.00245388
156994	0	0	0	0	0	0	0.002037	0	0	0	0	0	0	0	0	0	0	0	0	0
157463	0	0	0.0021295	0	0	0	0	0	0	0	0	0	0	0	0	0	0	0	0	0
160660	0	0	0	0	0.00140346	0	0	0	0	0	0.0034136	0	0	0	0	0	0.0018122	0	0	0.00340656
163665	0	0	0	0	0	0	0.001164	0	0	0	0	0	0	0	0	0	0	0	0	0
164514	0	0	0	0	0	0	0.00561214	0	0	0	0	0	0	0	0	0	0	0	0	0
166314	0	0	0	0	0	0	0	0	0	0	0	0.00357782	0.0048316	0.00280971	0.00165691	0	0	0	0	0
169176	0.00189694	0.00163796	0	0.00136318	0	0	0	0	0	0.00143156	0	0	0	0	0	0	0	0	0	0
169402	0	0	0	0	0	0	0.00178757	0	0	0	0	0.0122242	0	0	0	0	0	0	0	0
174037	0	0	0.0021295	0	0	0	0	0	0	0	0	0	0	0	0	0	0	0	0	0
181663	0	0	0	0	0	0	0	0.00208293	0	0	0	0	0	0	0	0	0	0	0	0
184917	0	0	0	0	0	0	0	0	0	0.00126638	0	0	0	0	0	0	0	0	0.00195994	0
187493	0	0	0.00136421	0	0	0	0.00191228	0	0	0	0	0	0	0	0	0	0	0	0	0
188913	0	0	0	0	0	0	0	0	0	0	0	0.0145498	0	0	0	0	0	0	0	0
188932	0	0	0	0	0	0	0.00124714	0	0	0	0	0	0	0	0	0	0	0	0	0
191495	0	0	0	0	0	0	0	0	0	0	0	0	0	0.00213921	0	0	0	0	0	0
194424	0	0	0	0	0	0.00374473	0	0.00552219	0	0.00245017	0	0	0	0	0	0	0	0	0.00251118	0
195064	0	0	0	0	0	0	0	0	0	0	0	0	0	0	0	0	0	0	0	0.00190537
195248	0	0	0	0	0.00150552	0	0	0	0	0	0	0	0	0.00175607	0.00254059	0	0	0	0	0
195253	0	0	0	0.00250825	0.00535865	0.00343267	0	0.00193761	0.00731724	0	0	0	0	0.00293742	0.00254059	0	0	0	0	0
197482	0	0	0	0	0	0.00704367	0	0.0133211	0	0.00545094	0	0	0.00153159	0	0	0	0	0	0.0034299	0
207954	0.00561879	0.00172896	0	0	0	0.00635267	0.00195386	0.00552219	0.00144234	0.00501046	0	0	0	0.001341	0.00254059	0	0.00122515	0	0.00682918	0.00147233
209649	0	0	0	0	0	0	0	0	0	0	0	0	0	0	0	0.00759601	0.00301182	0.00340734	0.00321553	0
209897	0	0	0	0	0	0	0	0	0	0	0	0	0	0	0	0	0	0	0	0.0018765
214856	0	0	0	0	0	0	0.00128871	0	0	0	0	0	0	0	0	0	0	0	0	0
220622	0	0	0	0	0	0.00882687	0	0.0151134	0	0.00553353	0	0	0.0024158	0.00130907	0	0	0	0.00144442	0.00538985	0
221822	0	0	0	0	0.00224553	0.0022513	0	0	0	0.00121132	0.00236862	0	0	0	0	0	0	0	0	0.00297353
226665	0	0	0.00156385	0	0	0	0	0	0	0	0	0.00143113	0	0	0	0	0	0	0	0
232348	0	0	0	0	0	0	0	0	0	0	0	0.00155039	0.00186317	0.00188378	0	0	0	0	0	0
234827	0	0	0.0068876	0	0	0.00316519	0.001164	0.007702	0	0.00256029	0	0.00268336	0	0.001341	0	0	0	0	0.00199057	0
241425	0	0	0	0	0.00158208	0.00285313	0.00336728	0	0.00379934	0	0.00262406	0.0019678	0.00123159	0.00498084	0.00331382	0	0	0	0	0.0034643
241430	0	0	0	0	0	0	0	0	0.00130163	0	0	0	0	0	0	0	0	0	0	0
242600	0	0	0.00219605	0	0	0	0.00419871	0	0	0	0	0	0	0	0	0	0	0	0	0
244596	0.00259329	0	0	0	0	0	0	0	0	0	0	0	0	0	0	0	0	0	0	0
244787	0	0	0	0	0	0.00151573	0	0.00203449	0	0.00162427	0	0	0	0	0	0	0	0	0.00195994	0
246273	0	0	0	0	0	0	0.00120557	0	0	0	0	0.00435301	0	0	0	0	0	0	0	0
252967	0	0	0.00369335	0	0	0	0.00303471	0	0	0	0	0	0	0	0	0	0	0	0	0
253245	0	0	0.00282824	0	0	0	0.00744128	0.00213137	0	0	0.00176486	0	0	0	0	0	0	0	0	0
255507	0	0	0	0	0	0.00329893	0	0.00586127	0	0.00200969	0	0	0	0	0	0	0	0	0.0018987	0
258256	0	0	0	0	0	0	0	0	0	0	0	0	0	0	0	0	0	0	0	0.00147233
261292	0	0	0	0	0	0	0	0	0	0	0	0	0	0	0	0.00133115	0.0040583	0	0	0
261964	0	0	0	0	0	0	0	0	0	0	0	0	0	0	0	0	0	0	0	0.00199197
264148	0	0	0	0	0	0	0	0	0	0	0	0	0	0	0	0	0	0	0.00131684	0
264691	0	0	0	0	0	0	0.001455	0	0.00334201	0	0	0.0013715	0.00170527	0.00510856	0.00519165	0	0	0	0	0
265606	0	0	0	0	0.00137794	0.00153802	0	0	0	0	0	0	0	0	0	0	0	0	0	0
266809	0	0	0	0	0.00237311	0	0	0	0	0	0.00250795	0	0	0	0	0	0	0	0	0.00280031
266951	0.00117658	0	0	0	0	0	0	0	0	0	0	0	0	0	0	0	0	0	0	0.00158781
269261	0	0	0	0	0	0	0	0.00188917	0	0	0	0	0	0	0	0	0	0	0.00128621	0
270495	0	0	0.00272842	0	0	0	0	0	0	0	0	0	0	0	0	0	0	0	0	0
270636	0	0	0	0	0	0.00193924	0	0	0.00175895	0	0	0	0	0.00290549	0.00265105	0	0	0	0	0
270915	0	0	0	0	0	0	0.00286843	0	0	0	0	0	0	0	0	0	0	0	0	0
270920	0.0014167	0	0	0	0	0	0	0	0	0	0	0	0	0	0	0	0	0	0	0
271065	0	0	0.00133094	0	0	0	0	0	0	0	0	0	0	0	0	0	0	0	0	0
271091	0	0	0.00309443	0	0	0	0	0	0	0	0	0	0	0	0	0	0	0	0	0
272131	0	0	0	0	0	0	0	0	0.00119609	0	0	0	0	0	0	0	0	0	0	0
274592	0	0	0.00129766	0	0	0	0	0	0	0	0	0	0	0	0	0	0	0	0	0
279832	0	0	0.00133094	0	0	0	0	0	0	0	0	0	0	0	0	0	0	0	0	0
281120	0	0	0.0108471	0	0	0	0.00324257	0	0.00189967	0	0	0.00238521	0.00195791	0	0.00342428	0	0	0	0	0
285351	0	0	0	0	0	0	0	0	0	0	0	0	0	0	0	0	0.00127619	0.00116665	0	0
287478	0.0139989	0.0159019	0	0	0.00237311	0.00156031	0	0	0	0	0.00705942	0	0	0	0	0.0146532	0.0394089	0	0	0.0064667
288436	0.00528262	0.0047319	0.00259533	0.00760653	0.00288346	0	0	0	0	0.00327607	0.00246151	0	0	0	0	0.00196503	0.00119962	0	0	0.00326222
290055	0	0	0	0	0	0	0	0	0	0	0	0	0	0.00130907	0	0	0	0	0	0
290400	0	0	0	0	0.00201587	0.00178321	0	0	0	0	0.00280984	0	0	0	0	0	0	0	0	0.00285805
291048	0	0	0	0	0	0.00566168	0	0.00905832	0	0.00377161	0	0	0.00192633	0	0	0	0	0	0.00300116	0
292587	0	0	0	0	0	0	0	0	0	0	0	0	0.00127895	0.00150064	0	0	0	0	0	0
295028	0	0	0	0	0	0.0119029	0	0.0211684	0	0.00867195	0	0	0.00341054	0.00185185	0	0	0	0	0.00640044	0
295089	0.00427412	0.00395841	0	0.00444396	0	0	0	0	0	0.00525823	0	0	0	0	0	0	0	0	0	0
295596	0	0	0.0016304	0	0	0	0	0	0	0	0	0	0	0	0	0	0	0	0	0
299262	0	0	0.0016304	0	0.0035214	0.00211756	0.002037	0	0.00291986	0	0.00218285	0	0.00129474	0	0	0	0	0	0	0.00256936
299567	0	0	0	0	0	0	0.00212014	0	0	0	0	0	0	0	0	0	0	0	0	0
299583	0.0012006	0	0	0	0	0	0	0	0	0	0	0	0	0	0	0	0	0	0	0
301585	0	0	0	0	0	0	0	0	0.00172377	0	0	0	0	0	0	0	0	0	0	0
305900	0	0	0.00369335	0	0	0	0	0	0	0	0	0	0	0	0	0	0	0	0	0
310767	0.004034	0.00179721	0	0	0	0.00222901	0	0.00295485	0	0.00418456	0	0	0	0	0	0	0	0	0.00235806	0.00144346
313368	0.00206502	0.00168346	0	0	0	0	0	0	0	0	0	0	0	0	0	0	0	0	0.00137809	0
313588	0	0	0	0	0	0	0.001164	0	0	0	0	0	0	0	0	0	0	0	0	0
313598	0	0	0.0016304	0	0	0	0.00224486	0	0	0	0	0	0	0	0	0	0	0	0	0
314282	0	0	0.00356026	0	0	0	0.00153814	0	0	0	0	0	0	0	0	0	0	0	0	0
316068	0	0	0.00329407	0	0	0	0.00440657	0	0	0	0	0	0.00126316	0	0	0	0	0	0	0
316278	0	0	0	0	0	0	0	0	0	0	0	0.00202743	0.00213159	0.00181992	0	0	0	0	0	0
316279	0	0	0	0	0	0	0	0	0	0	0.00262406	0.0353011	0.0648635	0.0486271	0.0459516	0	0	0	0	0.00219406
317575	0	0	0	0	0	0.0519805	0.00781542	0.0524608	0	0.0535459	0.0142582	0.0149076	0.0175896	0.014751	0.0194411	0.00217632	0.00929069	0.0141664	0.0485699	0.0116632
321327	0	0	0	0	0	0	0.00141343	0	0	0	0	0	0	0	0	0	0	0	0	0
328812	0	0	0.00129766	0	0	0	0.003783	0	0	0	0	0	0	0	0	0	0	0	0	0
330214	0	0	0	0	0	0	0	0	0	0	0.00204352	0	0	0	0	0	0	0	0	0.00213632
331696	0	0	0	0	0	0	0	0	0	0	0	0	0	0.00130907	0	0	0	0	0	0
335406	0	0	0	0	0	0	0	0	0	0	0	0	0	0	0	0	0	0	0	0.0015012
336810	0	0	0	0	0	0	0.00157971	0	0	0	0	0	0	0	0	0	0	0	0	0
337479	0	0	0.00282824	0	0	0	0	0	0	0	0	0.00966011	0	0	0	0	0	0	0	0
340021	0	0	0	0	0	0	0	0	0.00112573	0	0	0	0	0	0	0	0	0	0	0
340095	0	0	0	0	0	0	0	0.00251889	0	0	0	0	0	0	0	0	0	0	0	0
354246	0	0	0	0	0	0	0	0	0	0	0.00232218	0	0	0	0	0	0.00186324	0	0	0.00164554
359209	0	0	0	0	0	0	0.00162128	0	0	0	0	0	0	0	0	0	0	0	0	0
361055	0	0	0	0	0	0	0	0	0	0	0	0	0	0	0	0.00219745	0.00216953	0.00161108	0.00122496	0
361183	0	0	0	0.00139044	0	0	0	0	0	0	0	0	0	0	0	0	0	0	0	0
361581	0.00127263	0	0.00196313	0	0	0	0	0	0	0	0	0	0	0	0	0	0	0	0	0
364200	0	0	0	0	0.00158208	0	0	0	0	0	0.00167197	0	0	0	0	0	0	0	0	0
366522	0	0	0	0	0	0.00300916	0	0.00450494	0	0.0019271	0	0	0	0	0	0	0	0	0.00150058	0
367488	0	0	0	0	0	0	0.00170443	0	0	0	0	0	0	0	0	0	0	0	0	0
367806	0	0	0.00143076	0	0	0	0.00353357	0	0	0	0	0	0	0	0	0	0	0	0	0
369932	0	0	0	0	0	0.00240733	0	0.00513466	0	0.00209228	0	0	0	0	0	0	0	0	0.00226618	0
372072	0	0	0	0.00297173	0	0	0	0	0	0	0	0	0	0	0	0	0	0	0	0
374515	0	0	0	0	0	0	0	0	0	0	0.00397093	0	0	0	0	0	0	0	0	0.0033777
374981	0	0	0	0	0.00188828	0	0	0	0.00144234	0	0	0.00107335	0	0	0	0	0	0	0	0
379071	0	0	0	0	0	0	0.00157971	0	0	0	0	0	0	0	0	0	0	0	0	0
379347	0	0	0.00143076	0	0	0	0.00187071	0	0	0	0	0	0	0	0	0	0	0	0	0.00176102
380021	0	0	0	0	0	0	0	0	0	0	0	0	0	0	0	0	0.00191429	0	0	0
385682	0	0	0.00159713	0	0	0	0.00141343	0	0	0	0	0	0	0	0	0	0	0	0	0
386487	0	0	0.00405936	0	0	0	0.00141343	0	0	0	0	0	0	0	0	0	0	0	0	0
387092	0	0	0	0	0	0	0	0.00198605	0	0	0	0	0	0	0	0	0	0	0	0
387093	0	0	0	0.00697947	0.00209242	0.0056171	0.00224486	0.00532842	0	0.0071578	0.00204352	0.00125224	0.00494213	0.00217114	0	0	0	0	0.00143933	0.00210745
387638	0	0	0	0	0	0	0.00141343	0	0	0	0	0	0	0	0	0	0	0	0	0
388640	0	0	0	0	0	0	0	0	0	0	0	0	0	0.00277778	0.00320336	0	0	0	0	0
392723	0	0	0.00449191	0	0	0	0.00590314	0.00155009	0.00123127	0	0	0	0.00137369	0	0.00519165	0	0	0	0	0
393663	0.00283341	0	0	0.00234467	0	0	0	0	0	0.00371655	0	0	0	0	0	0	0	0	0.00137809	0
394733	0	0.00156972	0	0	0	0	0	0	0	0	0	0	0	0	0	0.00231367	0.00398172	0.00144442	0.00153121	0
394805	0	0	0	0	0.00219449	0	0	0	0	0	0.00420314	0	0	0	0	0	0.00232267	0	0.00401176	0.0038396
395922	0	0	0	0	0	0.0015826	0	0.00266421	0	0	0	0	0	0	0	0	0	0	0	0
395961	0	0	0	0.007034	0.0121718	0.00639725	0.00324257	0.00198605	0.0142827	0.00250523	0.0023454	0.00226595	0.00244738	0.00686462	0.00552303	0	0	0	0	0.00202084
397271	0	0	0	0	0	0	0	0	0	0	0	0	0	0	0	0	0	0	0	0.00170328
398051	0	0	0	0	0	0	0.004074	0	0	0	0	0	0	0	0	0	0	0	0	0
398052	0	0	0	0	0	0	0.00191228	0	0	0	0	0	0	0	0	0	0	0	0	0
398743	0	0	0	0	0	0	0.001164	0	0	0	0	0	0	0	0	0	0	0	0	0
406548	0	0	0	0	0	0	0	0	0	0	0	0	0	0	0	0	0	0	0.00122496	0
407844	0	0	0	0	0	0	0	0	0	0	0.00262406	0	0	0	0	0	0	0	0	0.00268484
414048	0	0	0	0	0	0	0.00690085	0.00159853	0	0	0	0	0	0	0	0	0	0	0	0
414286	0.0056428	0.00154697	0	0	0	0.00164947	0.00340885	0.00217981	0	0.00253276	0.00204352	0	0	0.00124521	0	0	0	0	0.00422613	0.00230954
414288	0	0	0	0	0.00260277	0	0.00141343	0	0	0	0	0	0	0	0	0	0	0	0	0
417574	0	0	0	0	0	0	0.00157971	0	0	0	0	0	0	0	0	0	0	0	0	0
419007	0.00158479	0	0	0	0	0	0	0	0	0	0	0	0	0	0	0	0	0	0.0018987	0.00144346
420403	0	0	0.00156385	0	0.00431243	0.00182779	0.00141343	0.00193761	0.00365862	0.00115626	0.00206674	0	0	0	0	0	0	0	0	0.0018765
420999	0	0	0	0	0.00211794	0.00144886	0	0	0	0	0.00206674	0	0	0	0	0	0	0	0	0.00256936
430522	0	0	0	0	0	0	0.00124714	0	0	0	0	0	0	0	0	0	0	0	0	0
430797	0	0	0	0	0.00148001	0	0	0	0	0	0	0	0	0	0	0.00761714	0.00482401	0.00548138	0.00636982	0
430798	0.00199299	0	0	0.00269909	0.00727245	0.00456947	0.00141343	0	0.00179413	0.00374408	0.00647888	0	0.00180001	0.001341	0	0.0297924	0.0193216	0.0600359	0.0797758	0.00626462
433645	0	0	0	0	0	0	0	0.00198605	0	0	0	0	0	0	0	0	0	0	0.00116372	0
437505	0	0	0	0	0.00206691	0	0	0	0	0	0.00819729	0	0	0	0	0.00297924	0.00571735	0	0.00122496	0.00845867
437507	0.00165682	0.00106923	0	0	0	0	0	0	0	0	0.00262406	0	0	0	0	0.00431039	0.00538554	0	0	0.00178989
437900	0	0	0	0	0	0	0	0	0	0	0	0	0	0	0	0	0.00137829	0	0	0
441616	0	0	0	0	0	0	0	0	0	0	0	0	0	0	0	0.00175374	0	0	0	0
442714	0	0	0	0	0	0	0.00128871	0	0	0	0	0	0	0	0	0	0	0	0	0.00178989
443610	0	0	0	0	0	0	0	0	0	0	0	0	0	0	0	0	0	0	0	0.00158781
444440	0	0	0	0	0.00438899	0.00365557	0	0	0	0	0.0172073	0.00172928	0.00686846	0	0.00298244	0	0	0	0	0.015445
446679	0	0	0	0.00136318	0.00318967	0.00162718	0.00124714	0	0.0111869	0	0	0	0	0.00360792	0.00397658	0	0	0	0	0
453840	0.00501849	0.00407216	0	0.00695221	0.00257725	0	0	0	0	0.005506	0.00304205	0	0	0	0	0.00171148	0	0	0.00156183	0.00259823
454144	0	0	0	0	0.00699176	0.00320977	0.00282686	0.00116257	0.00158306	0	0.00220607	0	0	0	0	0.0021235	0.001608	0.00362956	0.00346053	0.00210745
454146	0	0	0	0	0.00135242	0	0	0	0	0	0	0	0	0	0	0	0	0	0	0
454148	0	0	0	0	0.00344484	0.00222901	0.00141343	0	0	0.00184451	0.00269373	0	0	0	0	0.00250383	0.00191429	0.00438881	0.00422613	0.00248275
454162	0	0	0.0423238	0	0	0	0	0	0	0	0	0	0	0	0	0	0	0	0	0
467091	0.00456226	0	0	0.00531639	0.00214346	0	0	0	0	0.00641449	0.0104266	0	0.00184738	0.00233078	0.00463935	0.0164598	0.0144976	0.0101109	0.00679855	0.0083432
467093	0.00163281	0	0	0.00605251	0.00949246	0.00592916	0.00133028	0.00125945	0.00225146	0.00410197	0.0116109	0.00155039	0.00415265	0.00536398	0.00408704	0.00789182	0.0110774	0.0101294	0.0050836	0.00892058
467094	0.00139269	0	0	0.00242646	0.00278139	0.00185008	0	0	0	0.00245017	0.00315816	0.00101371	0.00124737	0.00210728	0.00265105	0.00262004	0.00260344	0.00209255	0.00162308	0.00236727
467174	0	0	0.00319425	0	0	0	0	0	0	0	0	0	0	0	0	0	0	0	0	0
467976	0.00338568	0	0	0	0	0	0	0	0	0	0.0117502	0	0	0	0.00298244	0.0647826	0.0719518	0.0650544	0.0374227	0.00978666
472175	0.0235317	0.0236367	0.00256205	0.0287903	0.0130649	0.00947329	0.00178757	0	0.0015127	0.0234005	0.0141421	0	0.0016579	0	0	0.0106069	0.00653411	0.00229625	0.00404238	0.0112301
475083	0	0	0	0	0.00278139	0.00227359	0	0	0	0	0.00501591	0	0	0	0	0	0	0	0	0.00453246
477641	0	0	0	0	0	0	0	0	0	0	0	0	0	0	0	0	0	0.00114813	0	0
479936	0	0	0	0	0	0.0262577	0	0.0472292	0	0.0138476	0.00227574	0.00268336	0.00734214	0.00290549	0	0	0.00183772	0.00316661	0.0133215	0
482564	0	0	0	0	0.00173518	0	0	0	0.00411595	0	0	0.00101371	0	0.00213921	0.00375566	0	0	0	0	0
483016	0	0	0.00336062	0	0.00783383	0.0049484	0.00361671	0.00169541	0.00246253	0	0.00292595	0	0	0	0	0	0	0	0	0.00343543
483324	0	0	0	0	0	0	0	0	0	0	0	0	0	0	0	0.0021552	0.00178667	0	0	0
486398	0	0	0	0	0	0	0	0	0	0	0	0	0	0.00223499	0.00265105	0	0	0	0	0
487320	0	0	0	0	0	0	0	0	0.00119609	0	0.00339038	0	0	0	0	0	0	0	0	0.00314674
492670	0	0	0	0	0	0	0	0	0.00158306	0	0	0	0	0	0	0	0	0	0	0
496056	0	0	0.0197644	0	0.00262829	0.00213985	0.0328414	0.00595815	0.00249771	0	0	0.00351819	0.00495792	0	0.0181155	0	0	0	0	0
505249	0	0	0	0	0	0.00278626	0	0.00498934	0	0.00203722	0	0	0	0	0	0	0	0	0.00153121	0
511435	0	0	0	0	0	0	0.00162128	0	0	0	0	0	0	0	0	0	0	0	0	0
517723	0	0	0	0	0	0	0	0	0.00116091	0	0	0	0	0	0	0	0	0	0	0
517724	0	0	0.0909696	0	0	0	0.00386614	0	0	0	0	0	0	0	0	0	0	0	0	0
519423	0	0	0	0	0	0	0	0	0	0	0	0	0	0	0	0.00135228	0	0	0.00143933	0
522485	0	0	0	0	0	0.00216214	0	0.00295485	0	0.00121132	0	0	0	0	0	0	0	0	0.0016537	0
529703	0	0	0	0	0	0	0.001164	0	0	0	0	0	0	0	0	0	0	0	0	0
535904	0	0	0	0	0	0	0	0	0	0	0	0	0	0	0	0	0	0	0.00128621	0
536018	0	0	0	0.00139044	0	0	0	0	0	0	0	0	0	0	0	0	0	0	0	0
538021	0	0	0	0	0	0	0.00178757	0	0	0	0	0	0	0	0	0	0	0	0	0
538381	0	0	0	0	0	0	0	0	0	0	0	0	0	0	0	0	0	0	0	0.00153007
543615	0	0	0.00385972	0	0	0	0.004074	0	0	0	0	0	0	0	0	0	0	0	0	0
544718	0	0	0	0	0	0.00343267	0	0.00590971	0	0.0024777	0	0	0	0	0	0	0	0	0.00235806	0
551996	0	0	0	0	0	0	0.00141343	0	0	0	0	0	0	0	0	0	0	0	0	0
556288	0	0	0	0	0	0	0	0	0	0	0	0	0	0	0	0	0	0	0.00140871	0
561184	0	0	0	0	0	0	0	0	0.00200521	0	0	0	0	0	0	0	0	0	0	0
564835	0	0	0.00143076	0	0	0	0.00532114	0.00164697	0	0	0	0	0	0	0	0	0	0	0	0
569599	0	0	0.00349371	0	0	0	0	0	0	0	0	0	0	0	0	0	0	0	0	0
570162	0.00787591	0.00805332	0	0	0	0	0	0	0	0	0.00399415	0	0	0	0	0.0152554	0.0286378	0	0	0.00355091
571177	0	0	0	0	0.00130139	0.00129282	0	0	0	0	0.00197385	0	0	0	0	0	0	0	0	0.00199197
571298	0	0	0	0	0.00354691	0.00289771	0	0	0	0.00121132	0.00178808	0.00208706	0	0.00121328	0	0	0	0	0	0.00202084
574963	0	0	0	0	0	0	0.00291	0	0	0	0	0	0	0	0	0	0	0	0	0
580166	0	0	0	0	0	0	0	0	0	0	0.0018113	0	0	0	0	0	0	0	0	0.00170328
585423	0	0	0	0	0	0	0	0	0	0	0	0.00226595	0.00434213	0.0045977	0.00198829	0	0	0	0	0
585425	0	0	0	0	0	0	0	0	0	0	0	0.00190817	0.0033316	0	0	0	0	0	0	0
585455	0	0	0	0	0.00150552	0	0	0	0.0015127	0	0.0048998	0	0	0	0	0.00146849	0.00178667	0	0	0.00499437
587753	0.00139269	0	0	0	0	0	0	0	0	0	0	0	0	0	0	0	0	0	0	0
588604	0	0	0	0	0.00237311	0.00185008	0	0	0	0	0.0101247	0	0	0	0	0.0028419	0.00681488	0	0.00174557	0.00776581
591197	0	0	0	0	0	0	0	0	0	0	0.00169519	0	0	0	0	0	0	0	0	0.00193424
591198	0	0	0	0	0	0	0	0	0	0	0	0	0	0	0	0.0030215	0.00119962	0	0	0
591372	0	0.00125122	0	0	0	0	0	0	0	0.00209228	0	0	0	0	0	0.0019439	0	0	0.00128621	0
603050	0	0	0	0	0	0.00265252	0	0.00498934	0	0.00209228	0	0	0	0	0	0	0	0	0.00143933	0
616952	0	0	0	0	0	0	0	0	0	0	0	0	0	0	0	0	0	0	0	0.0018765
626932	0	0	0.00249551	0	0	0	0.0123467	0.00232513	0	0	0	0	0	0	0	0	0	0	0	0
626937	0	0	0	0	0	0	0	0.00256733	0	0	0	0	0	0	0	0	0	0	0	0
634765	0.028142	0.00518689	0	0.00242646	0.00704279	0.00456947	0	0	0	0.00134897	0.0106124	0.0013715	0	0	0.00209875	0.121747	0.0688634	0.0294624	0.018497	0.00970005
634771	0	0	0	0	0	0	0.00357514	0	0	0	0	0	0	0	0	0	0	0	0	0
641549	0.00300149	0.00152422	0	0	0	0	0	0	0	0	0	0	0	0	0	0	0	0	0	0
644220	0	0	0	0	0.00288346	0.00227359	0.00112243	0	0.00207556	0	0.00503913	0	0	0	0	0	0	0	0	0.00441699
644221	0	0	0	0	0.00668555	0.00392305	0	0	0	0	0.0150013	0	0	0	0	0.00724737	0.00745297	0	0	0.0117209
647720	0	0	0	0	0	0	0	0	0.00186449	0	0	0	0	0	0	0	0	0	0	0
647910	0	0	0	0	0	0	0	0	0	0	0	0	0	0.00252235	0	0	0	0	0	0
649756	0	0	0	0	0	0	0	0	0	0	0	0	0	0.00197957	0.00331382	0	0	0	0	0
650378	0	0	0.00139748	0	0	0	0	0	0	0	0	0	0	0	0	0	0	0	0	0
655353	0	0	0	0.0316257	0	0	0	0	0	0.0124711	0	0.00190817	0	0	0	0	0	0	0	0
664426	0	0	0	0	0.0036745	0.00167176	0	0	0	0	0.00280984	0	0	0	0	0	0	0	0.00171495	0.00239614
665467	0	0	0	0	0	0	0	0	0	0	0.00204352	0	0	0	0	0	0	0	0	0.00216519
667303	0.0012006	0	0	0	0	0	0	0	0	0	0	0	0	0	0	0	0	0	0	0
667306	0	0	0	0	0	0	0	0	0	0	0.00631633	0	0	0	0	0.0221753	0.0186835	0.0168701	0.0087585	0.00482116
669041	0.00163281	0	0	0	0	0	0	0	0	0	0.0018113	0	0	0	0	0	0	0	0	0
670154	0.00489843	0.00191096	0	0.00856076	0.00219449	0	0	0	0	0.00765334	0.0030885	0	0	0	0	0.00155301	0.00137829	0	0.00113309	0.00219406
670155	0.00156077	0	0	0.00359879	0.00247518	0	0	0	0	0.00294571	0.00427281	0	0	0	0	0	0	0	0	0.00415716
673862	0	0	0	0	0	0	0	0.00111413	0	0	0	0.00119261	0.00180001	0.00204342	0.00331382	0	0	0	0	0
674703	0	0	0	0	0	0	0	0	0	0	0	0	0	0.00201149	0.00209875	0	0	0	0	0
676199	0	0	0	0	0	0	0	0	0	0	0	0	0	0	0	0	0.00145486	0	0.00156183	0
679732	0	0	0	0	0	0	0	0	0	0	0	0	0	0	0	0	0	0	0.00140871	0
680125	0	0	0	0	0	0	0	0	0	0	0.00373871	0	0	0	0	0	0	0	0	0.00378186
685565	0	0	0	0.00332615	0.00704279	0.00323206	0.00124714	0.00193761	0.0125941	0.00121132	0	0.00232558	0.00254212	0.00686462	0.00375566	0	0	0	0	0
696762	0.00158479	0	0	0.00130865	0	0	0	0	0	0.00154168	0	0	0	0	0	0	0	0	0	0
708132	0	0	0	0	0.00137794	0	0	0	0	0	0	0	0	0	0	0	0	0.0014259	0.00150058	0
708186	0	0	0	0	0	0.00325435	0	0.00542531	0	0.00167933	0	0	0	0	0	0	0	0	0.0018987	0
713887	0	0	0	0.00482565	0.0160759	0.00998596	0.00357514	0.0108506	0.0553718	0.00311089	0.00336716	0.00584377	0.00678951	0.0189974	0.0172319	0	0	0	0	0.00306013
714899	0	0	0.00179677	0	0	0	0.00128871	0	0	0	0	0	0	0	0	0	0	0	0	0
716816	0	0	0	0	0	0	0.00153814	0	0	0	0.00204352	0	0	0	0	0	0	0	0	0.00193424
718217	0	0	0	0.00136318	0.00487382	0.00258565	0	0	0.00598044	0	0.00197385	0.00107335	0.00175264	0.0034802	0.00463935	0	0	0	0	0.00196311
728003	0	0	0.00139748	0	0.00255174	0.00209527	0	0	0	0	0.00174163	0	0	0	0	0	0	0	0	0.0015012
744461	0.342338	0.456355	0	0.306497	0.0312588	0.0169405	0.00382457	0.00256733	0.00344755	0.239896	0.0211318	0.0019678	0.00178422	0	0.00276152	0.0996989	0.0723091	0.0176293	0.0211306	0.0186784
745368	0	0	0	0	0	0	0	0	0	0	0	0	0	0.00118135	0.00243013	0	0	0	0	0
752179	0	0	0.0117455	0	0	0	0	0	0	0	0	0	0	0	0	0	0	0	0	0
754409	0	0	0.00252878	0	0.00755314	0.0049484	0.00918728	0.00150165	0	0	0.00306528	0	0	0	0	0	0	0	0	0.00251162
762954	0	0	0	0	0	0	0.00120557	0	0	0	0	0	0	0	0	0	0	0	0	0
765699	0	0	0	0	0	0	0	0	0	0	0	0	0	0	0	0	0	0	0	0.00178989
767892	0	0	0	0	0	0	0	0	0	0	0	0.00638044	0.00192633	0	0	0	0	0	0	0
866807	0	0	0	0	0	0	0.001164	0	0	0	0	0	0	0	0	0	0	0	0	0
869962	0	0	0	0	0	0	0.00166286	0	0	0	0	0	0	0	0	0	0	0	0	0
877500	0	0	0	0	0	0	0	0.00121101	0	0	0	0	0	0	0	0	0	0	0	0
889453	0	0	0	0	0	0	0.001164	0	0	0	0	0	0	0	0	0	0	0	0	0
907462	0	0	0.00129766	0	0	0	0	0	0	0	0	0	0	0	0	0	0	0	0	0
911112	0	0	0.0136088	0	0	0	0	0	0	0	0	0	0	0	0	0	0	0	0	0
913109	0	0	0	0	0	0.00274168	0	0.00527998	0	0.00198216	0	0	0	0	0	0	0	0	0.0016537	0
913829	0	0	0	0	0	0	0	0	0	0	0.00197385	0	0	0	0	0	0.00204191	0	0	0.00184763
927083	0	0	0	0	0	0	0	0	0	0	0	0	0	0	0	0	0	0	0	0.00158781
930805	0	0	0	0	0.00324071	0.00196153	0.00166286	0	0	0	0	0	0	0	0	0	0	0	0	0.00173215
930806	0	0	0.00156385	0	0.00757866	0.00363328	0.00411557	0.00150165	0.00204039	0	0.00359938	0	0.00168948	0.00118135	0.00497073	0	0	0	0	0.00314674
944547	0	0	0	0	0	0.00278626	0	0.00498934	0	0.00173439	0	0	0	0	0	0	0	0	0.00199057	0
980251	0.0022091	0	0	0.00212656	0.0111001	0.00619664	0.002037	0	0.00126645	0.00234005	0.00961382	0.0013715	0.00159475	0.00162835	0.00220921	0.0763087	0.0337681	0.318698	0.143443	0.00770807
980254	0	0	0	0	0.00135242	0	0	0	0	0	0	0	0	0	0	0.00152131	0	0.00190737	0	0
983544	0.00271335	0	0	0	0	0	0	0	0	0	0.00215963	0	0	0	0	0	0	0	0	0.00210745
983548	0	0	0	0	0	0	0	0	0	0	0	0	0	0	0	0	0	0.00157404	0.00116372	0
988938	0	0	0	0.00850623	0.011789	0.00746718	0.00228643	0.00305173	0.0306058	0.00503799	0.00492302	0.00178891	0.00295265	0.00823755	0.0102728	0	0	0	0	0.00539854
988946	0	0	0.00146403	0.0247008	0.0468754	0.0238058	0.00773228	0.0116741	0.0529445	0.0107642	0.00534101	0.00769231	0.00849478	0.0193167	0.0208771	0	0	0	0	0.00643783
990371	0	0	0.00366008	0	0	0	0.0537518	0.00702383	0.00277915	0	0	0.00345856	0	0	0	0	0	0	0	0
991904	0	0	0	0	0	0	0	0	0	0	0	0	0	0	0	0	0	0	0	0.00147233
996801	0	0	0.0165702	0	0.00181173	0.00182779	0.00594471	0.00251889	0.00207556	0	0.00267051	0	0	0	0	0	0	0	0	0.00167441
999627	0	0	0	0	0.00349588	0.00242962	0	0	0	0	0.00325105	0	0	0	0	0	0	0	0	0.0030024
1002870	0	0	0	0	0	0	0	0	0	0	0	0	0	0.00306513	0.00320336	0	0	0	0	0
1004304	0	0	0.00129766	0	0	0	0.00141343	0	0	0	0	0	0	0	0	0	0	0	0	0
1006155	0	0	0	0	0	0	0	0	0	0	0	0	0	0.00226692	0	0	0	0	0	0
1027273	0	0	0.00382645	0	0	0	0	0	0	0	0	0	0	0	0	0	0	0	0	0
1028214	0	0	0	0	0	0	0.00170443	0	0	0	0	0	0	0	0	0	0	0	0	0
1028746	0	0	0	0	0	0	0.00141343	0	0	0	0	0	0	0	0	0	0	0	0	0
1032072	0	0	0	0	0	0.00532733	0	0.00871924	0	0.00434974	0	0	0.00189475	0	0	0	0	0	0.00450175	0
1033854	0	0	0	0	0.00137794	0.00151573	0.00141343	0	0	0	0.00429603	0	0	0	0	0	0.001608	0	0	0.00438812
1036133	0	0	0.0193984	0	0	0	0	0	0	0	0	0	0	0	0	0	0	0	0	0
1037362	0	0.00138772	0.00173022	0.00160855	0.00135242	0	0.00120557	0	0	0.0013765	0.00257762	0	0	0	0	0	0	0	0	0.00228067
1049199	0.00148874	0	0	0	0	0	0	0	0	0	0	0	0	0	0	0	0	0	0	0
1052257	0.00367382	0	0	0	0	0	0	0	0	0	0.013399	0	0	0	0	0.0692938	0.0905842	0.0311661	0.0191707	0.0115188
1073414	0	0	0.00133094	0	0	0	0.001164	0	0	0	0	0	0	0	0	0	0	0	0	0
1074311	0	0	0	0	0	0	0	0	0	0	0.0018113	0	0	0	0	0.00232423	0	0	0	0
1076588	0	0	0	0	0.00648141	0.00430199	0.00162128	0	0	0	0.00972993	0	0	0	0	0.00448999	0.00729983	0	0	0.0107971
1080068	0	0	0	0.00215382	0.00732348	0.00479237	0	0	0.00323647	0.00167933	0.00478369	0	0	0.00191571	0.0030929	0	0	0	0	0.00407056
1080223	0	0	0	0	0	0.00256336	0	0.0044565	0	0.00195463	0	0	0	0	0	0	0	0	0.00186807	0
1087449	0	0	0	0	0	0	0	0	0	0	0.00250795	0	0	0	0	0	0	0	0	0.00202084
1099794	0.0166162	0.00127397	0	0	0.00816556	0.00579542	0.00166286	0	0.00165342	0	0.0281216	0	0	0	0	0.0109239	0.0211848	0	0	0.0254626
1117645	0	0	0.00159713	0	0	0	0.00428185	0	0	0	0	0	0	0	0	0	0	0	0	0
1122943	0	0	0.00216277	0	0	0	0.0217834	0.00222825	0	0	0	0	0	0	0	0	0	0	0	0
1128682	0	0	0	0	0	0	0	0	0	0	0	0	0	0	0	0	0.00148038	0	0	0
1129792	0	0	0	0.00136318	0.00135242	0	0	0	0	0	0	0	0	0	0	0	0	0	0	0
1137799	0	0	0.0174686	0	0	0	0	0	0	0	0	0	0	0	0	0	0	0	0	0
1141883	0	0	0	0	0	0	0	0	0	0.00148662	0	0	0	0	0	0	0	0	0	0
1155384	0	0	0	0	0	0	0	0	0	0	0	0	0	0	0	0	0.00153143	0.00312957	0.00143933	0
1155739	0	0	0	0.00111781	0.00140346	0.00156031	0	0	0	0.00126638	0	0	0	0	0	0	0	0	0	0
1171596	0	0	0.00239569	0	0	0	0	0	0	0	0	0	0	0	0	0	0	0	0	0
1173025	0	0	0	0.00926961	0.0224042	0.0115463	0.00336728	0.00692695	0.0270879	0.00401938	0.0070362	0.00691711	0.00696319	0.0133142	0.0118193	0	0	0	0	0.00744825
1173026	0	0	0	0.00324436	0.00418485	0.00289771	0.005238	0.00426274	0.00960388	0.00173439	0.00176486	0.00286225	0.00228949	0.00657727	0.009831	0	0	0	0	0.00173215
1173027	0	0	0	0.00193571	0.00201587	0.0013597	0.00120557	0	0.00341237	0	0	0	0	0.00194764	0	0	0	0	0	0
1173032	0	0	0	0.00706126	0.0159484	0.00728886	0.00133028	0.00285797	0.015127	0.00341372	0.00239184	0.00131187	0.00154738	0.00335249	0.00342428	0	0	0	0	0.00268484
1173263	0	0	0	0.00212656	0.00311312	0.00193924	0	0.00135633	0.00619151	0	0	0.00155039	0.00153159	0.00386335	0.00375566	0	0	0	0	0
1176482	0	0	0	0	0	0.00251878	0	0.00440806	0	0.00167933	0	0	0	0	0	0	0	0	0.00159245	0
1176721	0	0	0	0	0	0	0.001455	0	0	0	0	0	0	0	0	0	0	0	0	0
1177755	0	0	0	0	0	0	0	0	0	0	0.00239184	0	0	0	0	0	0	0	0	0.00248275
1178825	0	0	0	0	0	0	0	0	0	0	0	0	0	0	0	0	0	0	0	0.00158781
1196020	0	0	0	0	0	0	0.00195386	0	0	0	0	0	0	0	0	0	0	0	0	0
1197477	0	0	0	0	0	0	0.00137186	0	0	0	0	0	0	0	0	0	0	0	0	0
1204385	0	0	0	0	0.00222001	0.0013374	0	0	0	0	0.00466758	0	0	0	0	0	0	0	0	0.00476342
1206085	0	0	0	0	0	0	0	0	0	0	0	0	0	0	0	0	0	0.00118516	0	0
1207056	0	0	0	0	0	0	0.00157971	0	0	0	0	0	0	0	0	0	0	0	0	0
1210524	0	0	0.00136421	0	0	0	0.001455	0.00513466	0.0109759	0	0	0	0	0	0	0	0	0	0	0
1210884	0	0	0	0	0	0.0013374	0	0.00111413	0	0	0.00229896	0	0	0.00226692	0.0213189	0	0	0.0012222	0.00303179	0
1211324	0	0	0	0	0	0	0.00195386	0	0	0	0	0	0	0	0	0	0	0	0	0
1215923	0.00216107	0	0.00166367	0.00190845	0.00316415	0.00173863	0	0	0	0.00176192	0.00204352	0	0	0	0	0	0	0	0	0.00222293
1217908	0.00129664	0.00193371	0	0	0.00178622	0	0	0	0	0	0.00176486	0	0	0	0	0	0	0	0	0.00155894
1219491	0	0	0	0	0	0	0	0	0	0	0	0	0	0	0	0.00235592	0.00193981	0.00201848	0.00140871	0
1220491	0	0	0	0	0	0	0	0	0	0	0	0	0	0	0	0.00163753	0.00357334	0	0	0
1223410	0	0	0.00229587	0	0	0	0.00511328	0.00155009	0	0	0.00271695	0	0	0	0	0	0	0	0	0.00285805
1224302	0	0	0	0	0	0	0	0.00111413	0	0	0	0	0	0	0	0	0	0	0	0
1227946	0	0	0.00226259	0	0	0	0.00303471	0	0	0	0	0	0	0	0	0	0	0	0	0
1230530	0	0	0	0	0.00158208	0	0.00137186	0	0.00144234	0	0.0018113	0	0	0	0	0	0	0	0	0.00178989
1230531	0	0	0	0	0	0	0	0	0	0	0.00269373	0	0	0	0	0	0	0	0	0.0030024
1230532	0.00542669	0.0020702	0.00139748	0	0.00135242	0	0.00212014	0	0	0	0.00199707	0	0	0	0	0	0	0	0	0
1234143	0	0	0.0250216	0	0	0	0	0	0	0	0	0	0	0	0	0	0	0	0	0
1234841	0	0	0.00156385	0	0	0	0.00286843	0	0	0	0	0	0	0	0	0	0	0	0	0
1242689	0	0	0	0	0.00209242	0.00131511	0	0	0	0	0.00369226	0	0	0	0	0	0	0	0	0.003753
1242993	0	0	0	0	0	0	0	0	0	0	0	0.00322004	0	0	0	0	0	0	0	0
1245752	0.0012006	0.00127397	0	0	0	0	0	0	0	0	0.00318139	0.00244484	0	0	0	0	0	0	0	0.00193424
1247513	0	0	0	0	0.00219449	0	0	0	0	0	0.00970671	0	0	0	0	0.00133115	0	0	0	0.00828546
1248727	0	0	0	0	0	0	0	0	0	0	0.00218285	0	0	0	0	0	0	0	0	0.00147233
1249745	0	0	0	0	0	0	0	0	0.00144234	0	0	0	0	0.00124521	0	0	0	0	0	0
1257021	0	0	0	0	0	0	0	0	0.00186449	0	0	0	0	0	0	0	0	0	0	0
1259464	0	0	0	0	0	0	0.001455	0	0	0	0	0	0	0	0	0	0	0	0	0
1261031	0	0	0	0	0.00267932	0	0	0	0.00661366	0	0	0.00161002	0	0.00312899	0.00265105	0	0	0	0	0
1261404	0	0	0	0	0	0	0.00536271	0.00111413	0	0	0	0	0	0	0	0	0	0	0	0
1267423	0	0	0.00692088	0	0.00158208	0	0.00989399	0.00368146	0.00232182	0	0	0	0	0	0	0	0	0	0	0
1273132	0	0	0.00133094	0	0	0	0	0	0	0	0	0	0	0	0	0	0	0	0	0
1278212	0	0	0	0	0	0.00523817	0.00182914	0.0101724	0	0.00432221	0	0	0.00175264	0.00118135	0	0	0	0	0.00333803	0
1280380	0	0	0	0	0	0	0	0	0	0	0	0.00202743	0.00129474	0.0011175	0	0	0	0	0	0
1280846	0	0	0	0	0.00344484	0.00173863	0	0	0	0	0	0	0	0	0	0	0	0	0	0
1284658	0	0	0.00412591	0	0	0	0.00182914	0	0	0	0	0	0	0	0	0	0.00145486	0	0	0
1287878	0	0	0	0	0	0	0	0	0	0	0	0	0	0	0	0	0	0.00170367	0	0
1288027	0	0	0.00126439	0	0	0	0.0147994	0.00164697	0	0	0	0	0	0	0	0	0	0	0	0
1288494	0	0	0	0	0	0	0	0	0	0	0.0020203	0	0	0	0	0.00242988	0.00954593	0	0	0.00161667
1293440	0	0	0	0	0	0	0	0	0	0	0	0	0	0.00124521	0	0	0	0	0	0
1294299	0	0	0	0	0	0	0	0	0	0	0	0	0	0	0	0	0.00127619	0	0	0
1295366	0	0	0	0	0	0	0	0	0	0	0	0	0	0	0	0	0	0.0251847	0.033809	0
1302236	0	0	0	0	0	0	0.00345043	0	0	0	0	0	0	0	0	0	0	0	0	0
1306274	0	0	0	0	0	0	0	0	0.00165342	0	0	0	0	0	0	0	0	0	0	0
1307763	0	0	0	0	0.00339381	0.00254107	0	0	0	0	0	0	0	0	0	0	0	0	0	0.00196311
1312852	0	0	0	0	0	0	0	0	0	0	0.00192741	0	0	0	0	0	0	0	0	0.00210745
1317121	0	0	0	0	0	0	0	0	0.00341237	0	0	0	0	0	0	0	0	0	0	0
1317122	0	0	0	0	0	0	0.00153814	0	0	0	0	0	0	0	0	0	0	0	0	0
1329262	0.00710753	0.00106923	0	0	0	0.00305374	0	0.00227669	0	0.00217487	0.00171841	0	0	0.00153257	0.00751132	0	0	0.00716653	0.00370552	0.0042149
1329800	0	0	0	0	0.00530761	0.00276397	0	0	0	0	0.010682	0	0	0	0	0.00384554	0.00479849	0	0	0.00964231
1332188	0	0	0	0	0	0	0	0	0	0	0	0	0	0	0	0	0.00150591	0	0	0
1333662	0	0	0.00123112	0	0	0	0	0	0	0	0	0	0	0	0	0	0	0	0	0
1336794	0	0	0.00136421	0	0	0	0.00332571	0.00135633	0	0	0	0	0	0	0	0	0	0	0	0.00147233
1336795	0	0	0.00183004	0	0	0	0.00744128	0.00159853	0	0	0	0	0	0	0	0	0	0	0	0
1337936	0	0	0	0.00948772	0.0147235	0.00717741	0.002619	0.00416586	0.021213	0.00399185	0.00292595	0.00202743	0.00203685	0.00574713	0.00441842	0	0	0	0	0.00251162
1341119	0	0	0	0	0	0	0	0	0	0	0	0.00155039	0	0	0	0	0	0	0	0
1342299	0	0	0.00495774	0	0.00313864	0.00218443	0	0	0.00154788	0	0.00329749	0	0	0	0	0	0	0	0.00137809	0.00331996
1342301	0	0	0.00409263	0	0	0	0	0	0	0	0	0	0	0	0	0	0	0	0	0
1342302	0	0	0.00202968	0	0.00206691	0	0	0	0	0	0.00211318	0	0	0	0	0	0	0	0	0.00219406
1346888	0	0	0	0	0	0	0	0	0	0	0.00199707	0	0	0	0	0	0	0	0	0.00190537
1350067	0	0	0.00139748	0	0	0	0.00170443	0	0	0	0	0	0	0	0	0	0	0	0	0
1353528	0	0	0	0	0.00137794	0	0	0	0	0	0	0	0	0	0	0	0	0	0	0
1358440	0	0	0	0	0	0	0	0	0	0	0.00164875	0	0	0	0	0	0	0	0	0.00178989
1368313	0	0	0	0	0	0	0	0.00179229	0.00411595	0	0	0	0	0.00207535	0.00243013	0	0	0	0	0
1379909	0	0	0	0	0	0	0.00112243	0	0	0	0	0	0	0	0	0	0	0	0	0
1384459	0	0	0	0	0	0	0	0	0	0	0.00364582	0.00161002	0	0	0	0	0	0.00181478	0.00174557	0.0026271
1389004	0	0	0	0.0011996	0.00553727	0.00349954	0	0	0	0	0.00390126	0	0	0	0	0	0.00148038	0.00442584	0.00731916	0.00444586
1389005	0	0	0	0	0.00666003	0.00412367	0.001746	0	0.00140716	0.00126638	0.00555001	0	0	0	0	0.00200729	0.00232267	0.0014259	0.00358302	0.00557175
1389011	0	0	0.00139748	0	0.00267932	0	0.00141343	0	0	0	0.00174163	0	0	0	0	0	0	0	0	0.00176102
1397112	0	0	0	0	0	0	0.001164	0	0	0	0	0	0	0	0	0	0	0	0	0
1400387	0	0	0	0	0	0	0	0	0	0	0.00260084	0	0	0	0	0	0	0	0	0.00184763
1402135	0	0	0	0.00122686	0.00206691	0.00198382	0	0	0.00140716	0	0.00206674	0	0	0	0	0	0.00122515	0	0	0.00196311
1411902	0	0	0	0	0.00145449	0	0	0	0	0	0	0	0	0	0	0	0	0	0	0.00155894
1415657	0	0	0	0	0	0	0.00120557	0	0	0	0	0	0	0	0	0	0	0	0	0
1416614	0	0	0	0	0	0	0	0	0.00253289	0	0	0	0	0.00166028	0.00342428	0	0	0	0	0
1424294	0	0	0	0	0	0	0	0	0.00246253	0	0	0	0	0	0	0	0	0	0	0
1424653	0	0	0	0	0	0.0325881	0.00369985	0.0578861	0	0.016931	0.00246151	0.00566488	0.00925268	0.0034802	0.00905777	0	0.00260344	0.00388882	0.0169658	0.00314674
1427356	0	0	0	0	0.00377657	0.00220672	0.00112243	0	0	0	0.00620022	0.00339893	0	0	0	0	0	0	0	0.00560062
1427364	0	0	0.0347042	0	0	0	0.0112243	0.00188917	0.00130163	0	0	0	0	0	0	0	0	0	0	0
1429082	0	0	0	0	0	0	0	0	0	0	0	0	0	0.00137292	0	0	0	0	0	0
1431962	0	0	0	0.00144497	0	0	0	0	0	0	0	0	0	0	0	0	0	0	0	0
1434066	0	0	0	0	0	0	0.00120557	0	0	0	0.00174163	0	0	0	0	0	0	0	0	0
1434068	0	0	0	0	0	0	0	0	0.00249771	0	0	0	0	0.00188378	0	0	0	0	0	0
1434821	0	0	0.00133094	0	0	0	0	0	0	0	0	0	0	0	0	0	0	0	0	0
1435347	0.00132066	0	0	0.00220835	0	0	0	0	0	0	0	0	0	0	0	0	0	0	0	0.00196311
1436998	0	0	0	0	0	0	0	0	0	0	0.00250795	0	0	0	0	0	0	0	0	0.00259823
1442136	0	0	0	0	0	0	0	0	0	0	0	0	0	0	0	0	0	0	0	0.00153007
1443441	0	0	0	0	0	0	0	0	0	0	0	0	0	0.00124521	0	0	0	0	0	0
1446477	0	0	0	0	0.00336829	0.00173863	0	0	0	0	0	0	0	0	0	0	0	0	0	0
1447062	0	0	0	0	0	0	0	0	0	0	0.00192741	0	0	0	0	0	0	0	0	0.00259823
1452508	0.00163281	0	0	0	0	0	0	0	0	0	0	0	0	0	0	0	0	0	0	0
1457153	0	0	0	0	0	0	0	0	0.00362344	0	0	0	0	0	0	0	0	0	0	0
1457233	0	0	0	0	0	0	0.00128871	0	0	0	0	0	0	0	0	0	0	0	0	0
1458307	0.0115497	0.00844007	0	0.00823359	0.00170966	0	0	0	0	0.00600154	0.00241507	0	0	0	0	0.00836723	0.00622783	0.00599989	0.00358302	0.00199197
1462938	0	0	0.00136421	0	0	0	0	0	0	0	0	0	0	0	0	0	0	0	0	0
1470347	0	0	0.00129766	0	0	0	0.00266057	0	0	0	0	0	0	0	0	0	0	0	0	0
1470563	0	0	0	0.00166308	0.00905866	0.00528275	0.00128871	0	0.00179413	0	0	0	0	0	0	0	0	0	0	0
1475483	0	0	0.00755307	0	0.00546072	0.00499298	0.00162128	0	0	0.00118379	0.00717553	0	0	0	0	0	0	0	0	0.00715956
1476464	0	0	0.00156385	0	0	0	0.0129703	0.00276109	0.0015127	0	0	0	0	0	0	0	0	0	0	0
1479486	0.00194496	0.00543713	0	0	0	0	0	0	0	0	0.00283306	0	0	0	0	0.0090645	0.0100564	0	0	0.00248275
1481672	0	0	0	0	0	0	0	0	0.00189967	0	0	0	0	0.00169221	0.00176737	0	0	0	0	0
1484432	0	0	0	0	0	0	0.001455	0	0	0	0.00271695	0	0	0	0	0	0	0	0	0.00285805
1486034	0.00309754	0.00111473	0	0	0	0	0	0	0	0	0.00348327	0	0	0	0	0	0.00130172	0	0	0.00280031
1494448	0	0	0	0	0	0	0.00162128	0	0	0	0	0	0	0	0	0	0	0	0	0
1501145	0	0	0	0	0	0	0	0	0	0	0	0	0	0.00201149	0	0	0	0	0	0
1501356	0	0	0	0	0	0	0	0	0	0	0	0	0	0	0	0	0	0	0	0.00207858
1505037	0	0	0	0	0	0	0.00157971	0	0	0	0	0	0	0	0	0	0	0	0	0
1505726	0	0	0.00169695	0	0	0	0	0	0	0	0	0	0	0	0	0	0	0	0	0
1509367	0.00528262	0.00500489	0	0.00594346	0	0	0	0	0	0.00473516	0	0	0	0	0	0	0	0	0.00128621	0.00144346
1510456	0	0	0	0	0	0	0	0.00242201	0.00249771	0	0	0	0	0	0	0	0	0	0	0
1510457	0.00309754	0	0	0.00327163	0	0	0	0	0	0.0033036	0	0	0	0	0	0	0	0	0	0
1510460	0	0	0	0	0.00158208	0	0	0	0	0	0	0	0	0	0	0	0	0	0	0
1514904	0.0153436	0.0170621	0	0.0178031	0.00819107	0.00463634	0.00149657	0	0	0.00952538	0.0123075	0.00292188	0.00562108	0	0.00430796	0.00412023	0.00382858	0	0.00134746	0.0108548
1517763	0	0	0.0016304	0	0	0	0.00124714	0	0	0	0	0	0	0	0	0	0	0	0	0
1522174	0	0	0	0	0	0	0	0	0	0	0	0	0	0	0	0	0	0.00127775	0	0
1524260	0	0	0.00166367	0	0	0	0	0	0	0	0	0	0	0	0	0	0	0	0	0
1524460	0.00206502	0	0	0	0	0	0	0	0	0	0.00264728	0	0	0	0	0	0.00216953	0	0	0.00288692
1526570	0	0	0	0	0.00160759	0	0	0	0	0	0	0	0	0	0	0	0	0	0	0.0015012
1526572	0	0	0	0	0	0	0	0	0	0	0	0	0	0.00181992	0	0	0	0	0	0
1528098	0	0	0.00442537	0	0	0	0	0	0	0	0	0.00381634	0	0	0	0	0	0	0	0
1528868	0	0	0	0	0	0	0.00182914	0	0	0	0	0	0	0	0	0	0	0	0	0
1529069	0	0	0.00399281	0	0	0	0.00365828	0	0	0	0	0	0	0	0	0	0	0	0	0
1532856	0.263339	0.344541	0	0.265193	0.018296	0.0128614	0.00266057	0.00227669	0.00140716	0.177624	0.0127255	0.00149076	0	0	0.00220921	0.0801226	0.0507925	0.0134627	0.0221412	0.0115188
1537388	0	0	0	0	0	0	0.00178757	0	0	0	0	0	0	0	0	0	0	0	0	0
1540872	0.0153436	0.012535	0	0	0	0	0	0	0	0	0	0	0	0	0	0	0.00273105	0	0	0
1543721	0	0	0	0	0.00489933	0.00454718	0.00153814	0	0	0	0.00747742	0	0	0	0	0.0106809	0.0180199	0	0	0.00710182
1548547	0	0	0.00209623	0	0.00936487	0.00624122	0.00631885	0.00305173	0.00330683	0	0.0192276	0.00149076	0.00124737	0	0.00397658	0	0	0	0	0.0180721
1549748	0	0	0.00685433	0	0	0	0	0	0	0	0	0	0	0	0	0	0	0	0	0
1550907	0	0	0.00529048	0	0	0	0	0	0	0	0	0	0	0	0	0	0	0	0	0
1564516	0.00388993	0	0	0	0.00267932	0.00207298	0	0	0	0	0.0107517	0	0	0	0	0.00315884	0.00525792	0	0	0.0102197
1570281	0	0	0	0	0.00390416	0.00222901	0.00166286	0	0	0	0.00195063	0	0.00124737	0	0	0	0	0	0	0
1576911	0	0	0	0	0	0	0.00128871	0	0	0	0	0	0	0	0	0	0	0	0	0
1577780	0	0	0	0	0	0	0.00133028	0	0	0	0	0	0	0	0	0	0	0	0	0
1579316	0	0	0	0	0.0123249	0.00706596	0.00133028	0	0	0	0.00520168	0	0.00129474	0.00114943	0	0	0	0	0	0.00565836
1579979	0	0	0	0	0	0	0	0	0	0	0.0036226	0	0	0	0	0	0	0	0	0.0034643
1581011	0	0	0	0	0	0.00276397	0	0.00460182	0	0.00170686	0	0	0	0	0	0	0	0	0.00131684	0
1590622	0	0	0.00169695	0	0	0	0	0	0	0	0	0	0	0	0	0	0	0	0	0
1603869	0	0	0	0	0	0	0	0	0	0	0	0.00262373	0	0	0	0	0	0	0	0
1605367	0	0	0.00282824	0	0	0	0.00461443	0	0	0	0	0	0	0	0	0	0	0	0	0
1605892	0	0	0	0	0	0	0.00128871	0	0	0	0	0	0	0	0	0	0	0	0	0
1608628	0	0	0	0	0.00273036	0.00211756	0.00182914	0	0	0	0.00483013	0	0	0	0	0	0	0	0	0.00415716
1608957	0	0	0	0	0	0	0	0	0	0	0	0	0	0	0	0.0033807	0.00336915	0.00164812	0.00162308	0
1609966	0	0	0	0	0.00173518	0	0	0	0	0	0	0	0	0	0	0	0	0	0	0
1610527	0.00122461	0	0	0	0	0	0.00187071	0	0	0.00118379	0	0	0	0	0	0.0019439	0.00158248	0	0	0.0015012
1615909	0	0	0	0	0	0	0	0	0	0	0	0.00280262	0	0	0	0	0	0	0	0
1620421	0.00129664	0.00122847	0.00143076	0.00166308	0	0	0	0	0	0.00173439	0.00174163	0	0	0	0	0	0	0	0	0.00155894
1622118	0	0	0.00166367	0	0	0	0.00266057	0	0	0	0.00176486	0	0	0	0	0	0	0	0	0.00213632
1628392	0	0	0	0	0	0	0.00128871	0	0	0	0	0	0	0	0	0	0	0	0	0
1632026	0	0	0	0	0	0	0.00133028	0	0	0	0	0	0	0	0	0	0	0	0	0
1632866	0	0	0	0	0	0	0.002037	0	0	0	0	0	0	0	0	0	0	0	0	0
1639800	0	0	0	0	0	0	0.00112243	0	0	0	0	0	0	0	0	0	0	0	0	0
1642819	0	0	0.00189659	0	0	0	0.002328	0	0	0	0	0	0	0	0	0	0	0	0	0
1642820	0	0	0	0	0	0	0	0	0	0	0.00352971	0	0	0	0	0	0	0	0	0.00360865
1647413	0	0	0	0.00272636	0.00344484	0.00131511	0	0.00111413	0.00457328	0	0	0	0	0	0	0	0	0	0	0
1650658	0	0	0	0	0	0	0	0	0	0	0	0	0	0	0	0.00339126	0.00176115	0.00287032	0.00140871	0.00164554
1651968	0	0	0.00302788	0	0.00444002	0.0040568	0.00128871	0	0	0	0.00608411	0	0	0	0	0	0	0	0	0.00640896
1653831	0	0	0.00169695	0	0	0	0.00216171	0	0	0	0	0	0	0	0	0	0	0	0	0
1658618	0	0	0	0	0.00354691	0.00191695	0	0.00193761	0.00439738	0	0	0	0	0	0	0.00795521	0.00433906	0.00861095	0.00967722	0
1658619	0	0	0.00988221	0	0	0	0.00432343	0.00145321	0	0	0	0	0	0	0	0	0	0	0	0
1662395	0	0	0.00229587	0	0	0	0.00199543	0.00590971	0.0159361	0	0	0	0	0	0	0	0	0	0	0
1662421	0	0	0.00176349	0	0	0	0	0	0	0	0	0	0	0	0	0	0	0	0	0
1670619	0.00139269	0	0	0.00128139	0	0	0	0	0	0.00162427	0	0	0	0	0	0	0	0	0	0
1670831	0	0	0	0	0	0	0	0	0	0	0	0	0	0	0	0.00186995	0.0017101	0	0	0
1678841	0	0	0.00252878	0	0	0	0.0115153	0.00310017	0.00119609	0	0	0	0	0	0	0	0	0	0	0
1686310	0.00204101	0.0024342	0.00143076	0.00229014	0	0	0	0	0	0.00404691	0	0	0	0	0	0.0021235	0.00135277	0	0.00119434	0
1689985	0.00638717	0.00461815	0	0.0032171	0	0	0	0	0	0.00203722	0	0	0	0	0	0	0	0	0	0
1698521	0.00163281	0.00154697	0.0603247	0	0	0.00182779	0.00353357	0.00193761	0	0.00145909	0	0	0	0.00140485	0	0	0	0	0	0.00242501
1705394	0	0	0.0188993	0	0	0	0.005238	0.00150165	0.0013368	0	0	0	0	0	0	0.00147906	0.00206743	0	0	0
1705616	0	0	0	0	0	0	0	0	0	0	0.00183452	0	0	0	0	0	0	0	0	0.00158781
1715989	0	0	0	0	0.00188828	0.0013374	0	0	0.00165342	0	0.00924227	0	0	0	0	0	0	0	0	0.0091804
1717717	0	0	0	0	0	0	0.00157971	0	0	0	0	0	0	0	0	0	0	0	0	0
1727163	0	0	0.00236241	0	0	0	0.00386614	0	0	0	0	0	0	0	0	0	0	0	0	0
1727164	0	0	0	0	0	0	0.00369985	0	0	0	0	0	0	0	0	0	0	0	0	0
1737571	0	0	0	0	0	0	0	0	0	0	0	0	0	0.0011175	0	0	0	0	0	0
1739787	0	0	0	0.00111781	0.00252622	0.00156031	0	0	0	0	0.00176486	0	0	0	0	0	0	0	0	0.00161667
1740245	0	0	0.00123112	0	0	0	0.00648514	0.00237357	0	0	0	0	0	0	0	0	0	0	0	0
1742923	0	0	0	0	0	0	0	0	0	0	0	0.00166965	0.00137369	0.00146871	0.00342428	0.00170091	0.0011741	0	0.00131684	0.00164554
1747198	0.00156077	0	0	0	0	0	0	0	0	0	0	0	0	0	0	0	0	0	0	0
1752063	0	0	0	0	0.0023476	0	0.00128871	0	0.00411595	0	0	0.00149076	0.00162632	0.00469349	0.00585441	0	0	0	0	0
1763363	0	0	0	0.00343521	0.00704279	0.00370015	0	0	0.00626187	0.00143156	0	0	0.00176843	0.00322478	0.00298244	0	0	0	0	0.00170328
1768907	0	0	0.00199641	0	0	0	0	0	0	0	0	0	0	0	0	0	0.00229715	0	0	0
1774273	0	0	0.00622213	0	0	0	0.001164	0	0	0	0	0	0	0	0	0	0	0	0	0
1775173	0	0	0.0021295	0	0	0	0.00282686	0	0	0	0	0	0	0	0	0	0	0	0	0
1775174	0	0	0	0	0	0	0	0	0	0	0	0	0	0	0	0	0.00122515	0	0	0
1776391	0	0	0	0	0.0013269	0	0	0	0	0	0	0	0	0.00261814	0.00585441	0	0	0	0	0
1778264	0	0	0	0	0	0	0	0	0	0	0	0	0	0	0	0	0	0	0.00113309	0
1784714	0	0	0	0	0	0	0.00137186	0	0	0	0	0	0	0	0	0	0	0	0	0
1806508	0	0	0	0	0.00216898	0.00129282	0	0	0	0	0.00401737	0	0	0	0	0	0	0	0	0.00409943
1806885	0.002017	0.00154697	0	0	0	0	0	0	0	0	0.00241507	0	0	0	0	0.00485975	0.00561525	0.00151849	0.00146996	0.00176102
1807358	0	0	0	0.00182666	0.00523106	0.00334351	0	0.00150165	0.011398	0	0.00417992	0.00113298	0.0015158	0.00376756	0.00276152	0	0	0	0	0.00409943
1807766	0	0	0	0.00114507	0	0	0	0	0	0	0	0	0	0	0	0	0	0	0	0
1811807	0	0	0	0	0.00318967	0.00245191	0.001164	0	0	0	0.00571256	0	0	0	0	0.00403571	0.00548763	0	0.00180682	0.00568723
1813879	0	0	0	0	0	0	0	0	0	0	0	0	0	0.00169221	0	0	0	0	0	0
1819566	0	0	0	0	0	0	0	0	0	0	0	0	0	0	0	0	0	0	0	0.0015012
1824889	0	0	0.00219605	0	0	0	0.00727499	0	0.00119609	0	0	0.00131187	0	0	0	0	0	0	0	0
1826607	0	0	0	0	0.00160759	0	0	0	0	0	0.0038316	0	0	0	0	0	0	0	0	0.00349317
1827144	0	0	0	0.00747021	0.0139325	0.00909435	0.002619	0.00571595	0.0272638	0.00410197	0	0.00292188	0.00247896	0.0057152	0.0067381	0	0	0	0	0.0015012
1827279	0	0	0.00126439	0.00572535	0.0116614	0.0062858	0.00444814	0.00653943	0.032224	0.00222993	0.00380837	0.00459153	0.0057474	0.0139847	0.0121507	0	0	0	0	0.00251162
1837375	0	0	0	0	0	0	0	0	0	0	0.00176486	0	0	0	0	0.00607469	0.017637	0.00262958	0	0
1844006	0	0	0	0	0.00160759	0	0	0	0	0	0	0	0	0	0	0	0	0	0	0
1848755	0	0	0	0	0	0	0	0	0	0	0	0	0	0	0	0.00186995	0	0	0	0
1850246	0	0	0.00173022	0	0.00130139	0	0.00224486	0	0	0	0	0	0	0	0	0	0	0	0	0
1850252	0.00132066	0.00156972	0.00219605	0	0.00142897	0	0.00166286	0	0	0	0.00183452	0	0	0	0	0	0.00145486	0	0	0.00153007
1850254	0	0	0.00479138	0	0	0.0110113	0.00228643	0.0211684	0	0.0077084	0.00225251	0.00375671	0.00401055	0.00153257	0	0	0	0.00168515	0.00741104	0.00334883
1853311	0	0	0	0	0	0	0.00157971	0	0	0	0	0	0	0	0	0	0	0	0	0
1855823	0	0	0	0.00114507	0	0	0	0	0	0	0	0	0	0	0	0	0	0	0	0
1867040	0	0	0	0	0	0	0	0	0	0	0	0	0	0.00121328	0.00276152	0	0	0	0	0
1867846	0	0	0	0	0	0	0	0	0	0	0	0	0	0.00121328	0	0	0	0	0	0
1869241	0	0	0	0.00169034	0.00280691	0.00178321	0	0	0.0089003	0	0	0.00149076	0	0.00242656	0.00276152	0	0	0	0	0
1871003	0	0	0.00189659	0	0	0	0.004947	0	0	0	0	0	0	0	0	0	0	0	0	0
1871037	0	0	0.00286152	0	0.00158208	0	0.00606942	0.00198605	0.00172377	0	0.0036226	0	0	0	0	0	0	0	0	0.0033777
1888915	0	0	0.00136421	0	0	0	0	0	0	0	0	0	0	0	0	0	0	0	0	0
1891279	0	0	0.00183004	0	0	0	0	0	0	0	0	0	0	0	0	0	0	0	0	0
1891926	0.0114297	0	0	0.00727937	0.00553727	0.00309832	0	0	0.0015127	0.00814888	0.00429603	0	0	0	0.00254059	0.076034	0.0636821	0.166164	0.072426	0.00418603
1892554	0	0	0	0	0	0	0.00212014	0	0	0	0	0	0	0	0	0	0	0	0	0
1892596	0	0	0	0.0011996	0.00566485	0.00394534	0.00149657	0	0.00168859	0	0.00503913	0	0	0	0	0	0	0	0	0.00519645
1904463	0	0	0.0119119	0	0	0.00343267	0.00286843	0.00586127	0.00179413	0.00167933	0	0	0	0	0	0	0	0	0.00183745	0
1905677	0	0	0	0	0.00275588	0	0.00162128	0	0	0	0	0	0	0	0	0	0	0	0	0
1908241	0	0	0	0	0	0	0.001164	0	0	0	0	0	0	0	0	0	0	0	0	0
1912092	0	0	0	0	0	0	0	0	0	0	0	0	0	0	0	0	0	0	0	0.00147233
1912871	0	0	0	0	0	0.00563939	0	0.00983337	0	0.00371655	0	0.00226595	0.00145264	0.00140485	0	0	0	0	0.00284804	0
1914871	0	0	0	0.00152676	0.00339381	0.00153802	0	0.00130789	0.00784493	0	0.00185774	0.00351819	0.0027158	0.00533206	0.00486027	0	0	0	0	0.00170328
1914963	0	0	0.00129766	0	0	0	0.00166286	0	0	0	0	0	0	0	0	0	0	0	0	0
1917485	0	0	0.00196313	0	0.00451657	0.00265252	0.00162128	0	0.00147752	0	0.00378515	0	0	0	0	0.0015847	0.0063044	0.00118516	0.00156183	0.00343543
1922333	0.00340969	0.0047319	0.0112797	0.00725211	0.00403174	0.0022513	0.00249428	0	0	0.00850677	0.00675754	0.00149076	0	0	0	0.00227141	0	0	0.00134746	0.00632235
1924933	0	0	0	0.00139044	0.0038276	0.00167176	0	0	0	0.00206475	0.00304205	0	0	0	0	0	0	0	0	0.00297353
1925762	0	0	0	0	0	0	0.00120557	0	0	0	0	0	0	0	0	0	0	0	0	0
1926625	0	0	0.00359353	0	0	0	0.0131781	0.00247045	0.00158306	0	0	0	0	0	0	0	0	0	0	0.00178989
1928574	0.00182491	0	0	0	0	0	0	0	0	0	0	0	0	0	0	0	0	0	0	0
1930273	0	0	0	0	0.011049	0.0040568	0.00162128	0	0.00214592	0	0.00274017	0.00262373	0.0024158	0	0.00331382	0	0	0	0	0.0027137
1930274	0	0	0	0	0	0	0	0	0	0	0	0	0	0	0	0.0016164	0	0.00187034	0	0
1930275	0	0	0	0	0.00658348	0.00343267	0	0	0.00119609	0	0.0039477	0.00214669	0.00173685	0	0	0.00625429	0.00518135	0.0149627	0.00728854	0.00331996
1930276	0	0	0	0	0.00415933	0.00234046	0	0	0	0	0.00592156	0	0	0	0	0.00206011	0.00206743	0.00227774	0.00150058	0.00467681
1930593	0	0	0	0	0	0	0	0.00111413	0	0	0	0	0	0	0	0	0	0	0	0
1933912	0.00132066	0.00138772	0	0.00139044	0	0	0	0	0	0	0	0	0	0	0	0	0	0	0	0
1935204	0	0	0	0	0	0.00287542	0	0.00484402	0	0.00178945	0	0	0	0	0	0	0	0	0.0016537	0
1936081	0	0	0	0	0	0	0.00257743	0	0	0	0.00222929	0	0	0	0	0	0	0	0	0.00207858
1938558	0	0	0.0230918	0	0	0	0	0	0	0	0	0	0	0	0	0	0	0	0	0
1940762	0	0	0	0.0110145	0.0186787	0.0110782	0.00245271	0.00760512	0.0380637	0.00567118	0	0.00345856	0.00378949	0.0087484	0.00806363	0	0	0	0	0
1954171	0	0	0	0.00114507	0.00148001	0	0	0	0.00316612	0	0	0	0	0.00229885	0.0030929	0	0	0	0	0
1958940	0.00420208	0.00166071	0	0.00234467	0	0	0	0	0	0.00159674	0	0	0	0	0	0	0	0	0	0
1963835	0	0	0	0	0	0	0	0	0	0	0.00517846	0	0	0	0	0	0.00216953	0	0	0.00606253
1971488	0	0	0	0	0	0	0.00299314	0	0	0	0	0	0	0	0	0	0	0	0	0
1978339	0	0	0	0	0	0	0	0	0	0	0.0025544	0	0	0	0	0	0	0	0	0.00204971
1978412	0	0	0	0	0	0	0.001164	0	0	0	0	0	0	0	0	0	0	0	0	0
1986224	0	0	0	0	0	0.00766779	0	0.0133695	0	0.0052307	0	0	0.00263686	0	0	0	0.00150591	0.00114813	0.00526735	0.00147233
2005073	0	0	0	0	0	0	0.00182914	0	0	0	0	0	0	0	0	0	0	0	0	0
2005460	0	0	0	0	0.00298553	0.00182779	0	0	0	0	0.00448181	0	0	0	0	0	0	0	0	0.00395508
2005461	0	0	0	0	0.00199035	0	0	0	0.00172377	0	0	0	0	0	0	0	0	0	0	0
2005462	0	0	0	0.00152676	0.00306208	0.0020284	0	0.00237357	0.0100964	0	0	0.00161002	0	0.00210728	0.00209875	0	0	0	0	0
2005469	0	0	0	0.00313531	0.00711934	0.00363328	0.00120557	0.00319705	0.0174136	0.00134897	0.00178808	0.00131187	0	0.00255428	0	0	0	0	0	0.00164554
2007306	0	0	0.0172689	0	0	0	0.00270214	0	0	0	0	0	0	0	0	0	0	0	0	0
2014610	0	0	0	0	0	0	0.00715028	0	0	0	0	0	0	0	0	0	0	0	0	0
2017482	0	0	0.00166367	0	0.00444002	0.00312061	0.00178757	0.00300329	0.015127	0	0.00343683	0	0	0	0	0	0	0	0	0.00291579
2021862	0	0	0	0	0	0	0	0	0	0.00140403	0	0	0	0	0	0	0	0	0	0
2023234	0	0	0	0	0	0	0	0	0.00137198	0	0	0	0	0	0	0	0	0	0	0
2026785	0	0	0	0	0	0	0.00137186	0	0	0	0.00589833	0	0	0	0	0	0	0	0	0.00586045
2027860	0	0	0	0	0	0	0.00357514	0	0	0	0	0	0	0	0	0	0	0	0	0
2029103	0.00256927	0.00161521	0	0.00280815	0.00285794	0	0	0	0	0	0.00318139	0	0	0	0	0	0	0	0	0.00340656
2029869	0	0	0	0	0	0	0	0	0	0	0.00306528	0	0	0	0	0	0	0	0	0.0027137
2035354	0	0	0	0	0	0	0	0	0.00189967	0	0	0	0	0.00121328	0	0	0	0	0	0
2035979	0	0	0	0	0	0	0	0	0	0	0	0	0	0.00220307	0	0	0	0	0	0
2047720	0	0	0	0	0	0	0	0	0	0.0016518	0	0	0	0	0	0.001796	0	0	0	0
2048283	0	0	0.00156385	0	0	0	0	0	0	0	0	0	0	0	0	0	0	0	0	0
2053591	0	0	0	0	0.00135242	0	0	0	0	0	0	0	0	0.00127714	0	0	0.00130172	0.00155553	0.00110247	0
2056494	0	0	0	0	0.00163311	0	0	0	0	0	0	0	0	0	0	0.00186995	0.00860155	0	0	0
2056695	0	0	0.020563	0	0	0	0	0	0	0	0	0	0	0	0	0	0	0	0	0
2056700	0	0	0.0110801	0	0	0	0	0	0	0	0	0	0	0	0	0	0	0	0	0
2057808	0	0	0	0	0	0	0.00133028	0	0	0	0	0	0	0	0	0	0	0	0	0
2058135	0.00213706	0	0.00199641	0	0.00183725	0	0.003492	0	0	0	0.00278661	0	0	0	0	0	0.00150591	0	0	0.00259823
2058137	0	0	0.0100819	0	0	0	0.00124714	0	0	0	0	0	0	0	0	0	0	0	0	0
2058175	0	0	0	0	0	0	0.00191228	0	0	0	0.00167197	0	0	0	0	0	0	0	0	0.00155894
2070369	0	0	0	0	0.00163311	0.00131511	0	0	0	0	0.00178808	0	0	0	0	0	0.00280763	0	0	0.0018765
2077182	0	0.00136497	0	0	0	0.00147115	0	0	0	0.00126638	0.00225251	0	0	0	0	0.00272569	0.00418592	0.00338883	0.00293992	0.00193424
2094025	0	0	0	0	0	0	0.00374143	0	0	0	0	0	0	0	0	0	0	0	0	0
2100740	0	0	0.00535702	0	0	0	0.0712118	0.00993025	0.00299022	0	0	0.0045319	0.00200527	0	0.00563349	0	0	0	0	0
2107713	0	0	0	0	0	0	0	0	0	0	0	0	0	0	0	0	0.00176115	0.00144442	0	0
2109558	0	0	0	0	0.00135242	0	0	0	0	0	0	0	0	0	0	0	0	0	0	0
2109593	0	0	0	0	0	0	0	0	0	0	0	0	0	0	0	0	0.00155696	0	0	0
2115978	0	0	0.00535702	0	0	0	0	0	0	0	0	0	0	0	0	0	0	0	0	0
2116702	0	0	0	0	0.00222001	0.0024742	0	0	0.00193485	0	0	0	0	0	0	0	0	0	0	0
2161872	0	0	0.00123112	0	0	0	0	0	0	0	0	0	0	0	0	0	0	0	0	0
2170729	0	0	0	0	0	0	0	0	0	0	0.00211318	0	0	0	0	0	0	0	0	0.00190537
2171755	0	0	0	0.00111781	0.00551175	0.00303145	0.00112243	0	0	0	0.00520168	0	0	0	0	0	0	0	0	0.00461907
2173169	0	0	0	0	0	0	0	0	0	0	0	0	0	0	0	0	0	0.00355549	0.00398114	0
2176002	0	0	0.00123112	0.00111781	0.00627727	0.00267481	0.00212014	0	0.00147752	0	0.00647888	0	0	0	0	0	0	0	0	0.00577384
2201181	0	0	0	0	0	0	0.003783	0	0	0	0	0	0	0	0	0	0	0	0	0
2201324	0	0	0	0	0	0	0.002619	0	0	0	0	0	0	0	0	0	0	0	0	0
2211117	0	0	0	0	0.00237311	0	0	0	0	0	0.00188097	0	0	0	0	0	0	0	0	0.00164554
2249302	0	0	0.00146403	0	0	0	0	0	0	0	0	0	0	0	0	0	0	0	0	0
2267246	0.00168083	0	0	0	0	0	0	0	0	0	0	0	0	0	0	0	0	0	0	0
2293862	0	0	0	0.0014995	0.00142897	0	0	0	0	0	0	0	0	0	0	0	0	0	0	0
2304600	0	0	0	0.00136318	0.00168415	0	0	0	0	0	0.00274017	0	0	0	0	0	0	0	0	0.00219406
2315887	0	0	0	0	0	0	0.00153814	0	0	0	0	0	0	0	0	0	0	0	0	0
2341117	0	0	0	0	0	0	0.00236957	0	0	0	0	0	0	0	0	0	0	0	0	0
2483033	0	0	0	0	0.00301105	0.0020284	0	0	0	0	0.00211318	0	0	0	0	0	0	0	0	0.00155894
2486578	0	0	0	0	0	0	0	0.00145321	0	0	0	0	0	0	0	0	0	0	0	0
2488809	0	0	0	0	0.00193932	0.00149344	0	0	0	0	0	0	0	0	0	0	0	0	0	0
2491017	0	0	0	0	0	0	0	0	0.00109055	0	0	0	0	0	0	0	0	0	0	0
2496865	0	0	0	0	0	0	0	0	0	0	0.00257762	0	0	0	0	0	0.00142934	0	0	0.00219406
2499145	0	0	0	0	0	0	0	0	0	0	0	0	0	0	0	0.00213407	0.00178667	0.00138886	0.00137809	0
2500533	0	0	0	0	0	0	0	0	0	0	0	0	0	0	0	0	0.00145486	0	0	0
2508306	0	0	0	0	0.00436347	0.0042797	0.00124714	0	0.00228664	0	0.00355293	0	0	0.00130907	0	0	0	0	0	0.00401282
2508687	0	0	0.00994876	0	0	0	0.00128871	0	0	0	0	0	0	0	0	0	0.00127619	0	0	0
2511069	0	0	0	0	0	0	0	0	0	0	0	0	0.00170527	0	0	0	0	0	0	0
2511995	0	0	0	0	0	0.00497069	0	0.00707227	0	0.00322101	0	0	0.00138948	0	0	0	0	0	0.00223556	0
2518645	0	0	0.00206295	0	0	0	0.00137186	0	0	0	0	0	0	0	0	0	0	0	0	0
2518930	0	0	0	0	0.00403174	0.00222901	0	0.00203449	0.00295504	0	0	0.00232558	0.00143685	0	0	0	0.00137829	0	0	0
2520506	0	0	0	0	0	0	0.00157971	0	0	0	0	0	0	0	0	0	0	0	0	0
2527962	0	0	0	0	0	0	0	0	0	0	0.00246151	0	0	0	0	0.00174317	0.00125067	0.00185182	0.00183745	0
2527968	0	0	0	0	0	0	0	0	0	0	0	0	0	0	0	0.00405684	0.00329258	0.00262958	0.00205182	0
2527970	0	0	0	0	0	0	0	0	0	0	0	0	0	0	0	0.00289472	0.00275658	0.00174071	0.00168433	0
2527972	0	0	0	0	0.00137794	0	0	0	0	0	0.00239184	0	0	0	0	0.00307432	0.00140381	0.00216663	0.00202119	0.00242501
2527982	0	0	0.00206295	0	0	0	0.00182914	0	0	0	0	0	0	0	0	0	0	0	0	0
2527984	0	0	0	0	0.00285794	0.00187237	0	0	0	0	0.00346005	0	0	0	0	0.00626486	0.00377753	0.0114072	0.00679855	0.00329109
2527990	0	0	0	0	0	0	0	0	0	0	0	0	0	0	0	0.00223971	0.00163353	0.00146294	0	0
2527995	0	0	0	0	0	0	0	0	0	0	0	0	0	0	0	0.00177487	0.00145486	0.00327772	0.00208244	0
2527999	0	0	0	0	0.00193932	0.00169405	0	0	0.0015127	0	0	0	0	0	0	0	0	0	0	0
2528007	0	0	0	0	0.00142897	0	0	0	0.00165342	0	0	0	0	0	0	0.00135228	0	0.0016296	0	0
2528008	0	0	0	0	0	0	0.00133028	0	0	0	0	0	0	0	0	0	0	0	0	0
2528009	0	0	0	0	0	0	0	0	0	0	0	0	0	0	0	0.00222915	0.00191429	0.00405548	0.00186807	0
2528010	0	0	0	0	0.007349	0.00396763	0.00153814	0	0	0	0.0046908	0	0.00273159	0.00121328	0	0.0152977	0.0135787	0.0176108	0.0143933	0.00433038
2528013	0	0	0	0	0.00142897	0	0	0	0	0	0	0	0	0	0	0	0	0	0	0
2528020	0	0	0.00156385	0	0	0	0.00170443	0	0	0	0	0	0	0	0	0	0	0	0	0
2528026	0	0	0	0	0	0	0	0	0	0	0.00239184	0	0	0	0	0	0	0	0	0.00204971
2528029	0	0	0	0	0	0	0	0	0	0	0	0	0	0	0	0.00173261	0	0.00164812	0.00143933	0
2529274	0	0	0	0	0	0	0.00827271	0.00193761	0	0	0	0	0	0	0	0	0	0	0	0
2546359	0	0	0	0	0	0	0.00133028	0	0	0	0	0	0	0	0	0	0	0	0	0
2546360	0	0	0	0.00398048	0.00821659	0.00501527	0.00178757	0.00503778	0.0148104	0.00115626	0.00355293	0.00351819	0.00290528	0.0061622	0.00717994	0	0	0	0	0.00323335
2546366	0	0	0	0.00280815	0.00620072	0.00280855	0	0.00159853	0.00886512	0.0013765	0.00206674	0.00184854	0.00228949	0.00613027	0.00806363	0	0	0	0	0.00282918
2547404	0	0	0	0	0.00273036	0	0	0	0	0	0.0023454	0	0	0	0	0	0	0	0	0.00199197
2552942	0	0	0	0	0.00301105	0.00185008	0	0	0	0	0.00376193	0	0	0	0	0	0	0	0	0.00363752
2563602	0	0	0	0	0	0	0	0	0	0	0	0	0	0	0	0	0	0	0.00153121	0
2570926	0	0	0.00129766	0	0	0	0.00278528	0	0	0	0	0	0	0	0	0	0	0	0	0
2572087	0	0	0	0	0	0	0	0	0	0	0	0	0	0	0	0.00135228	0.00119962	0.00138886	0	0
2575699	0	0	0	0	0	0	0.00274371	0	0	0	0	0	0	0	0	0	0	0	0	0.00144346
2579250	0	0	0	0	0	0	0	0.00150165	0	0	0	0	0	0	0	0	0	0	0	0
2579971	0	0	0	0	0.00150552	0	0	0	0	0	0.0020203	0	0	0	0	0	0	0	0	0.0027137
2583587	0	0	0	0	0	0	0	0	0	0	0	0	0	0	0	0	0	0	0	0.00167441
2584094	0.00136868	0.00127397	0	0	0	0	0	0	0	0	0.00297239	0	0	0	0	0.00260948	0.00252686	0	0	0.00239614
2584122	0	0	0	0	0.00168415	0	0.00178757	0	0	0	0.00520168	0	0	0	0	0	0.0028842	0	0	0.00438812
2585118	0	0	0.00183004	0	0	0	0.002037	0	0	0	0	0	0	0	0	0	0	0	0	0
2590016	0	0	0	0	0	0	0	0	0	0	0	0.00316041	0	0	0	0	0	0	0	0.00144346
2590021	0	0	0	0	0	0.0190803	0.00170443	0.036088	0	0.0118654	0	0	0.00598424	0.00175607	0.00474981	0	0.00155696	0.00314809	0.012464	0
2590022	0	0	0	0	0	0.00383389	0	0.00765356	0	0.00280806	0	0	0.00150001	0	0	0	0	0	0.00171495	0
2591606	0	0	0.00176349	0	0	0	0	0	0	0	0	0	0	0	0	0	0	0	0	0
2594004	0	0	0	0	0	0	0.00120557	0	0	0	0	0	0	0	0	0	0	0	0	0
2599296	0	0	0	0	0.00283243	0.00182779	0	0	0	0	0	0	0	0	0	0	0	0	0	0
2602067	0.00182491	0.00152422	0	0	0.00244967	0.00149344	0	0	0	0	0.00369226	0	0	0	0	0	0.00135277	0	0	0.00254049
2605747	0	0	0	0	0	0	0.00482228	0	0	0	0	0	0	0	0	0	0	0	0	0
2605946	0	0	0	0	0.00137794	0	0	0	0	0	0	0	0	0	0	0	0	0	0	0
2662190	0	0	0.0026286	0.0199569	0.0488402	0.0258788	0.00802328	0.0201027	0.0909731	0.00938773	0.00413348	0.00775194	0.009679	0.0203065	0.0233072	0	0	0	0	0.00499437
2665496	0	0	0	0	0	0	0	0.00106568	0	0	0	0	0	0	0	0	0	0	0	0
